# Supplementary material for: Biosurveillance of Invasive Southern Corn Rust: Insights Into Recent Migration Patterns and Virulence Variation
Source: Mol Plant Pathol. 2025 Sep 30;26(10):e70159. doi: 10.1111/mpp.70159 (PMC12483992; doi:10.1111/mpp.70159)
Supplement: Supplementary file 10 — File S1: Sequences of ITS and LSU across all collected samples and other related rust species (.fasta). [file MPP-26-e70159-s011.zip]

Archive with 1 entries (1 files):
- mpp70159-sup-0010-FileS1.fasta
