# Supplementary material for: Biosurveillance of Invasive Southern Corn Rust: Insights Into Recent Migration Patterns and Virulence Variation
Source: Mol Plant Pathol. 2025 Sep 30;26(10):e70159. doi: 10.1111/mpp.70159 (PMC12483992; doi:10.1111/mpp.70159)
Supplement: Supplementary file 10 — File S1: Sequences of ITS and LSU across all collected samples and other related rust species (.fasta). [file MPP-26-e70159-s011.zip › mpp70159-sup-0010-FileS1.fasta]

>AH2001-1
cattattgat------aaagagtgcacttaattgtggctcaccaattttatctttaatttttca-----------------ccccatcaataaaa--------------tttacaaaacttgttgacatgaagaaga-aattcttcattgttttcaggtataagtagttttcaatcttgaaatctgcattatccccccca-------------acacttttattat------------aatacactatgaaacttgaatgatcat-atataaa-----------ttatcataacttttaacaatggatctcttggctctcacatcgatgaagaacacagtgaaatgtgataagtaatgtgaattgcagaattcagtgaatcattgaatctttgaacgcaccttgcaccttttggtattccaagaggtacacctgtttgagtgtcatgaaacccttctcattattaaatttatttttaatat---------tggatgttgaatgttgcaaaatgaagttcattttgctcattttaaatgcaacaaagttatattcaggaaaag-aaaaaaaaaaggaaactcagatggagtggattgacttgatgtgtaataatgtttttaa-ctgagatcacattgagga------ggaagtt--ctt-ggagctttgccacttttcatcaatgaaattccattcttcttgaaaaggacttctaaagtaaaaaa---------------------gcaattttttttttaagacctcaaatcaggtgggactacccgctgaacttaagcatatcaataagcggaggaaaagaaactaacaaggattccct-tagtaacggcgagtgaagagggaaaagcccaaatttgtaatctaactcctttaacaagagttagagttgtaattttgagaactgttttctgtgctggaccatgtataagtctgttgaaaagcagcatcattgaaggtgataatcctgtttatgacatgggtgttctctaccag---tgctttatgatacagtctcta----agagtcgagttgtttgggaatgcagctcaaagtgggtggtaaattccatctaaggctaaatataggtgagagaccgatagcaaacaagtaccgtgagggaaagatga-------aaagaactttggaaagagagttaacagtac-gtgaaattgttaaaagggaaacacttgaagttagacttgttatttattagttcaacctttttttttaaagggtgtactctaatgattaacagaccaacatcaatttttgagtgttggagaagggtttaaaggaatgtagcagcca---ttttatgactgtgttttatagactt---tgaacttt-----gatacaatgcttaagattgaggaatgcagtaattttnnnnaagacctcaaatcaggtgggactacccgctgaacttaagcatatcaataagcggaggaaaagaaactaacaaggattcccttagtaacggcgagtgaagagggaaaagcccaaatttgtaatctaactcctttaacaagagttagagttgtaattttgagaactgttttctgtgctggaccatgtataagtctgttgaaaagcagcatcattgaaggtgataatcctgtttatgacatgggtgttctctaccagtgctttatgatacagtctctaagagtcgagttgtttgggaatgcagctcaaagtgggtggtaaattccatctaaggctaaatataggtgagagaccgatagcaaacaagtaccgtgagggaaagatgaaaagaactttggaaagagagttaacagtacgtgaaattgttaaaagggaaacacttgaagttagacttgttatttattagttcaacctttttttttaaagggtgtactctaatgattaacagaccaacatcaatttttgagtgttggagaagggtttaaaggaatgtagcagccattttatgactgtgttttatagactttgaactttgatacaatgcttaagattgaggaatgcagtaaaccat-----------ttttggagggataaattactatcctttatattactgaggatgttggtgtaatagctttaaatgacccgtcttgaaacacggaccaaggagtctaacatgcttgcaagtatttgggtg-tttgaaacccttatgcgtaatgaaagtaaatgtaaatggg--atctgtcaaaagtgcaccattgaccagtcttgattatttatatgaaggtactgagtaagagcaagtatgttgggacccgaaagatggtgaactatgcctgaatagggtgaagccagaggaaactctggtggaagctcgtagcggttctgacgtgcaaatcgatcgtcaaatttgggtataggggcgaaagactaatcgaaccatctagtagctggttcctgccgaagtttccctcagga-------------------------------------------------------------------------------------------------------------------------------------------------------------------------------------------------------------------------------------------------------------------------------------------------------------------------------------------------------------------------------------------------------------------------------------------------------------------------------------------------------------------------------------------------------------------------------------------------------------------------------------------------------------------------------------------------------------------------------------------------------------------------------------------------------------------------------------------------------------------------------------------------------------------------------------------------------------------------------------------------------------------------------------------------------------------------------------
>AH2007-1
cattattgat------aaagagtgcacttaattgtggctcaccaattttatctttaatttttca-----------------ccccatcaataaaa--------------tttacaaaacttgttgacatgaagaaga-aattcttcattgttttcaggtataagtagttttcaatcttgaaatctgcattatccccccca-------------acacttttattat------------aatacactatgaaacttgaatgatcat-atataaa-----------ttatcataacttttaacaatggatctcttggctctcacatcgatgaagaacacagtgaaatgtgataagtaatgtgaattgcagaattcagtgaatcattgaatctttgaacgcaccttgcaccttttggtattccaagaggtacacctgtttgagtgtcatgaaacccttctcattattaaatttatttttaatat---------tggatgttgaatgttgcaaaatgaagttcattttgctcattttaaatgcaacaaagttatattcaggaaaag-aaaaaaaaaaggaaactcagatggagtggattgacttgatgtgtaataatgtttttaa-ctgagatcacattgagga------ggaagtt--ctt-ggagctttgccacttttcatcaatgaaattccattcttcttgaaaaggacttctaaagtaaaaaa---------------------gcaattttttttttaagacctcaaatcaggtgggactacccgctgaacttaagcatatcaataagcggaggaaaagaaactaacaaggattccct-tagtaacggcgagtgaagagggaaaagcccaaatttgtaatctaactcctttaacaagagttagagttgtaattttgagaactgttttctgtgctggaccatgtataagtctgttgaaaagcagcatcattgaaggtgataatcctgtttatgacatgggtgttctctaccag---tgctttatgatacagtctcta----agagtcgagttgtttgggaatgcagctcaaagtgggtggtaaattccatctaaggctaaatataggtgagagaccgatagcaaacaagtaccgtgagggaaagatga-------aaagaactttggaaagagagttaacagtac-gtgaaattgttaaaagggaaacacttgaagttagacttgttatttattagttcaacctttttttttaaagggtgtactctaatgattaacagaccaacatcaatttttgagtgttggagaagggtttaaaggaatgtagcagcca---ttttatgactgtgttttatagactt---tgaacttt-----gatacaatgcttaagattgaggaatgcagtaattttnnnnaagacctcaaatcaggtgggactacccgctgaacttaagcatatcaataagcggaggaaaagaaactaacaaggattcccttagtaacggcgagtgaagagggaaaagcccaaatttgtaatctaactcctttaacaagagttagagttgtaattttgagaactgttttctgtgctggaccatgtataagtctgttgaaaagcagcatcattgaaggtgataatcctgtttatgacatgggtgttctctaccagtgctttatgatacagtctctaagagtcgagttgtttgggaatgcagctcaaagtgggtggtaaattccatctaaggctaaatataggtgagagaccgatagcaaacaagtaccgtgagggaaagatgaaaagaactttggaaagagagttaacagtacgtgaaattgttaaaagggaaacacttgaagttagacttgttatttattagttcaacctttttttttaaagggtgtactctaatgattaacagaccaacatcaatttttgagtgttggagaagggtttaaaggaatgtagcagccattttatgactgtgttttatagactttgaactttgatacaatgcttaagattgaggaatgcagtaaaccat-----------ttttggagggataaattactatcctttatattactgaggatgttggtgtaatagctttaaatgacccgtcttgaaacacggaccaaggagtctaacatgcttgcaagtatttgggtg-tttgaaacccttatgcgtaatgaaagtaaatgtaaatggg--atctgtcaaaagtgcaccattgaccagtcttgattatttatatgaaggtactgagtaagagcaagtatgttgggacccgaaagatggtgaactatgcctgaatagggtgaagccagaggaaactctggtggaagctcgtagcggttctgacgtgcaaatcgatcgtcaaatttgggtataggggcgaaagactaatcgaaccatctagtagctggttcctgccgaagtttccctcagga-------------------------------------------------------------------------------------------------------------------------------------------------------------------------------------------------------------------------------------------------------------------------------------------------------------------------------------------------------------------------------------------------------------------------------------------------------------------------------------------------------------------------------------------------------------------------------------------------------------------------------------------------------------------------------------------------------------------------------------------------------------------------------------------------------------------------------------------------------------------------------------------------------------------------------------------------------------------------------------------------------------------------------------------------------------------------------------
>AH2008-1
cattattgat------aaagagtgcacttaattgtggctcaccaattttatctttaatttttca-----------------ccccatcaataaaa--------------tttacaaaacttgttgacatgaagaaga-aattcttcattgttttcaggtataagtagttttcaatcttgaaatctgcattatccccccca-------------acacttttattat------------aatacactatgaaacttgaatgatcat-atataaa-----------ttatcataacttttaacaatggatctcttggctctcacatcgatgaagaacacagtgaaatgtgataagtaatgtgaattgcagaattcagtgaatcattgaatctttgaacgcaccttgcaccttttggtattccaagaggtacacctgtttgagtgtcatgaaacccttctcattattaaatttatttttaatat---------tggatgttgaatgttgcaaaatgaagttcattttgctcattttaaatgcaacaaagttatattcaggaaaag-aaaaaaaaaaggaaactcagatggagtggattgacttgatgtgtaataatgtttttaa-ctgagatcacattgagga------ggaagtt--ctt-ggagctttgccacttttcatcaatgaaattccattcttcttgaaaaggacttctaaagtaaaaaa---------------------gcaattttttttttaagacctcaaatcaggtgggactacccgctgaacttaagcatatcaataagcggaggaaaagaaactaacaaggattccct-tagtaacggcgagtgaagagggaaaagcccaaatttgtaatctaactcctttaacaagagttagagttgtaattttgagaactgttttctgtgctggaccatgtataagtctgttgaaaagcagcatcattgaaggtgataatcctgtttatgacatgggtgttctctaccag---tgctttatgatacagtctcta----agagtcgagttgtttgggaatgcagctcaaagtgggtggtaaattccatctaaggctaaatataggtgagagaccgatagcaaacaagtaccgtgagggaaagatga-------aaagaactttggaaagagagttaacagtac-gtgaaattgttaaaagggaaacacttgaagttagacttgttatttattagttcaacctttttttttaaagggtgtactctaatgattaacagaccaacatcaatttttgagtgttggagaagggtttaaaggaatgtagcagcca---ttttatgactgtgttttatagactt---tgaacttt-----gatacaatgcttaagattgaggaatgcagtaattttnnnnaagacctcaaatcaggtgggactacccgctgaacttaagcatatcaataagcggaggaaaagaaactaacaaggattcccttagtaacggcgagtgaagagggaaaagcccaaatttgtaatctaactcctttaacaagagttagagttgtaattttgagaactgttttctgtgctggaccatgtataagtctgttgaaaagcagcatcattgaaggtgataatcctgtttatgacatgggtgttctctaccagtgctttatgatacagtctctaagagtcgagttgtttgggaatgcagctcaaagtgggtggtaaattccatctaaggctaaatataggtgagagaccgatagcaaacaagtaccgtgagggaaagatgaaaagaactttggaaagagagttaacagtacgtgaaattgttaaaagggaaacacttgaagttagacttgttatttattagttcaacctttttttttaaagggtgtactctaatgattaacagaccaacatcaatttttgagtgttggagaagggtttaaaggaatgtagcagccattttatgactgtgttttatagactttgaactttgatacaatgcttaagattgaggaatgcagtaaaccat-----------ttttggagggataaattactatcctttatattactgaggatgttggtgtaatagctttaaatgacccgtcttgaaacacggaccaaggagtctaacatgcttgcaagtatttgggtg-tttgaaacccttatgcgtaatgaaagtaaatgtaaatggg--atctgtcaaaagtgcaccattgaccagtcttgattatttatatgaaggtactgagtaagagcaagtatgttgggacccgaaagatggtgaactatgcctgaatagggtgaagccagaggaaactctggtggaagctcgtagcggttctgacgtgcaaatcgatcgtcaaatttgggtataggggcgaaagactaatcgaaccatctagtagctggttcctgccgaagtttccctcagga-------------------------------------------------------------------------------------------------------------------------------------------------------------------------------------------------------------------------------------------------------------------------------------------------------------------------------------------------------------------------------------------------------------------------------------------------------------------------------------------------------------------------------------------------------------------------------------------------------------------------------------------------------------------------------------------------------------------------------------------------------------------------------------------------------------------------------------------------------------------------------------------------------------------------------------------------------------------------------------------------------------------------------------------------------------------------------------
>AH2009-3
cattattgat------aaagagtgcacttaattgtggctcaccaattttatctttaatttttca-----------------ccccatcaataaaa--------------tttacaaaacttgttgacatgaagaaga-aattcttcattgttttcaggtataagtagttttcaatcttgaaatctgcattatccccccca-------------acacttttattat------------aatacactatgaaacttgaatgatcat-atataaa-----------ttatcataacttttaacaatggatctcttggctctcacatcgatgaagaacacagtgaaatgtgataagtaatgtgaattgcagaattcagtgaatcattgaatctttgaacgcaccttgcaccttttggtattccaagaggtacacctgtttgagtgtcatgaaacccttctcattattaaatttatttttaatat---------tggatgttgaatgttgcaaaatgaagttcattttgctcattttaaatgcaacaaagttatattcaggaaaag-aaaaaaaaaaggaaactcagatggagtggattgacttgatgtgtaataatgtttttaa-ctgagatcacattgagga------ggaagtt--ctt-ggagctttgccacttttcatcaatgaaattccattcttcttgaaaaggacttctaaagtaaaaaa---------------------gcaattttttttttaagacctcaaatcaggtgggactacccgctgaacttaagcatatcaataagcggaggaaaagaaactaacaaggattccct-tagtaacggcgagtgaagagggaaaagcccaaatttgtaatctaactcctttaacaagagttagagttgtaattttgagaactgttttctgtgctggaccatgtataagtctgttgaaaagcagcatcattgaaggtgataatcctgtttatgacatgggtgttctctaccag---tgctttatgatacagtctcta----agagtcgagttgtttgggaatgcagctcaaagtgggtggtaaattccatctaaggctaaatataggtgagagaccgatagcaaacaagtaccgtgagggaaagatga-------aaagaactttggaaagagagttaacagtac-gtgaaattgttaaaagggaaacacttgaagttagacttgttatttattagttcaacctttttttttaaagggtgtactctaatgattaacagaccaacatcaatttttgagtgttggagaagggtttaaaggaatgtagcagcca---ttttatgactgtgttttatagactt---tgaacttt-----gatacaatgcttaagattgaggaatgcagtaattttnnnnaagacctcaaatcaggtgggactacccgctgaacttaagcatatcaataagcggaggaaaagaaactaacaaggattcccttagtaacggcgagtgaagagggaaaagcccaaatttgtaatctaactcctttaacaagagttagagttgtaattttgagaactgttttctgtgctggaccatgtataagtctgttgaaaagcagcatcattgaaggtgataatcctgtttatgacatgggtgttctctaccagtgctttatgatacagtctctaagagtcgagttgtttgggaatgcagctcaaagtgggtggtaaattccatctaaggctaaatataggtgagagaccgatagcaaacaagtaccgtgagggaaagatgaaaagaactttggaaagagagttaacagtacgtgaaattgttaaaagggaaacacttgaagttagacttgttatttattagttcaacctttttttttaaagggtgtactctaatgattaacagaccaacatcaatttttgagtgttggagaagggtttaaaggaatgtagcagccattttatgactgtgttttatagactttgaactttgatacaatgcttaagattgaggaatgcagtaaaccat-----------ttttggagggataaattactatcctttatattactgaggatgttggtgtaatagctttaaatgacccgtcttgaaacacggaccaaggagtctaacatgcttgcaagtatttgggtg-tttgaaacccttatgcgtaatgaaagtaaatgtaaatggg--atctgtcaaaagtgcaccattgaccagtcttgattatttatatgaaggtactgagtaagagcaagtatgttgggacccgaaagatggtgaactatgcctgaatagggtgaagccagaggaaactctggtggaagctcgtagcggttctgacgtgcaaatcgatcgtcaaatttgggtataggggcgaaagactaatcgaaccatctagtagctggttcctgccgaagtttccctcagga-------------------------------------------------------------------------------------------------------------------------------------------------------------------------------------------------------------------------------------------------------------------------------------------------------------------------------------------------------------------------------------------------------------------------------------------------------------------------------------------------------------------------------------------------------------------------------------------------------------------------------------------------------------------------------------------------------------------------------------------------------------------------------------------------------------------------------------------------------------------------------------------------------------------------------------------------------------------------------------------------------------------------------------------------------------------------------------
>AH2017-2
cattattgat------aaagagtgcacttaattgtggctcaccaattttatctttaatttttca-----------------ccccatcaataaaa--------------tttacaaaacttgttgacatgaagaaga-aattcttcattgttttcaggtataagtagttttcaatcttgaaatctgcattatccccccca-------------acacttttattat------------aatacactatgaaacttgaatgatcat-atataaa-----------ttatcataacttttaacaatggatctcttggctctcacatcgatgaagaacacagtgaaatgtgataagtaatgtgaattgcagaattcagtgaatcattgaatctttgaacgcaccttgcaccttttggtattccaagaggtacacctgtttgagtgtcatgaaacccttctcattattaaatttatttttaatat---------tggatgttgaatgttgcaaaatgaagttcattttgctcattttaaatgcaacaaagttatattcaggaaaag-aaaaaaaaaaggaaactcagatggagtggattgacttgatgtgtaataatgtttttaa-ctgagatcacattgagga------ggaagtt--ctt-ggagctttgccacttttcatcaatgaaattccattcttcttgaaaaggacttctaaagtaaaaaa---------------------gcaattttttttttaagacctcaaatcaggtgggactacccgctgaacttaagcatatcaataagcggaggaaaagaaactaacaaggattccct-tagtaacggcgagtgaagagggaaaagcccaaatttgtaatctaactcctttaacaagagttagagttgtaattttgagaactgttttctgtgctggaccatgtataagtctgttgaaaagcagcatcattgaaggtgataatcctgtttatgacatgggtgttctctaccag---tgctttatgatacagtctcta----agagtcgagttgtttgggaatgcagctcaaagtgggtggtaaattccatctaaggctaaatataggtgagagaccgatagcaaacaagtaccgtgagggaaagatga-------aaagaactttggaaagagagttaacagtac-gtgaaattgttaaaagggaaacacttgaagttagacttgttatttattagttcaacctttttttttaaagggtgtactctaatgattaacagaccaacatcaatttttgagtgttggagaagggtttaaaggaatgtagcagcca---ttttatgactgtgttttatagactt---tgaacttt-----gatacaatgcttaagattgaggaatgcagtaattttnnnnaagacctcaaatcaggtgggactacccgctgaacttaagcatatcaataagcggaggaaaagaaactaacaaggattcccttagtaacggcgagtgaagagggaaaagcccaaatttgtaatctaactcctttaacaagagttagagttgtaattttgagaactgttttctgtgctggaccatgtataagtctgttgaaaagcagcatcattgaaggtgataatcctgtttatgacatgggtgttctctaccagtgctttatgatacagtctctaagagtcgagttgtttgggaatgcagctcaaagtgggtggtaaattccatctaaggctaaatataggtgagagaccgatagcaaacaagtaccgtgagggaaagatgaaaagaactttggaaagagagttaacagtacgtgaaattgttaaaagggaaacacttgaagttagacttgttatttattagttcaacctttttttttaaagggtgtactctaatgattaacagaccaacatcaatttttgagtgttggagaagggtttaaaggaatgtagcagccattttatgactgtgttttatagactttgaactttgatacaatgcttaagattgaggaatgcagtaaaccat-----------ttttggagggataaattactatcctttatattactgaggatgttggtgtaatagctttaaatgacccgtcttgaaacacggaccaaggagtctaacatgcttgcaagtatttgggtg-tttgaaacccttatgcgtaatgaaagtaaatgtaaatggg--atctgtcaaaagtgcaccattgaccagtcttgattatttatatgaaggtactgagtaagagcaagtatgttgggacccgaaagatggtgaactatgcctgaatagggtgaagccagaggaaactctggtggaagctcgtagcggttctgacgtgcaaatcgatcgtcaaatttgggtataggggcgaaagactaatcgaaccatctagtagctggttcctgccgaagtttccctcagga-------------------------------------------------------------------------------------------------------------------------------------------------------------------------------------------------------------------------------------------------------------------------------------------------------------------------------------------------------------------------------------------------------------------------------------------------------------------------------------------------------------------------------------------------------------------------------------------------------------------------------------------------------------------------------------------------------------------------------------------------------------------------------------------------------------------------------------------------------------------------------------------------------------------------------------------------------------------------------------------------------------------------------------------------------------------------------------
>CAL10B
cattattgat------aaagagtgcacttaattgtggctcaccaattttatctttaatttttca-----------------ccccatcaataaaa--------------tttacaaaacttgttgacatgaagaaga-aattcttcattgttttcaggtataagtagttttcaatcttgaaatctgcattatccccccca-------------acacttttattat------------aatacactatgaaacttgaatgatcat-atataaa-----------ttatcataacttttaacaatggatctcttggctctcacatcgatgaagaacacagtgaaatgtgataagtaatgtgaattgcagaattcagtgaatcattgaatctttgaacgcaccttgcaccttttggtattccaagaggtacacctgtttgagtgtcatgaaacccttctcattattaaatttatttttaatat---------tggatgttgaatgttgcaaaatgaagttcattttgctcattttaaatgcaacaaagttatattcaggaaaag-aaaaaaaaaaggaaactcagatggagtggattgacttgatgtgtaataatgtttttaa-ctgagatcacattgagga------ggaagtt--ctt-ggagctttgccacttttcatcaatgaaattccattcttcttgaaaaggacttctaaagtaaaaaa---------------------gcaattttttttttaagacctcaaatcaggtgggactacccgctgaacttaagcatatcaataagcggaggaaaagaaactaacaaggattccct-tagtaacggcgagtgaagagggaaaagcccaaatttgtaatctaactcctttaacaagagttagagttgtaattttgagaactgttttctgtgctggaccatgtataagtctgttgaaaagcagcatcattgaaggtgataatcctgtttatgacatgggtgttctctaccag---tgctttatgatacagtctcta----agagtcgagttgtttgggaatgcagctcaaagtgggtggtaaattccatctaaggctaaatataggtgagagaccgatagcaaacaagtaccgtgagggaaagatga-------aaagaactttggaaagagagttaacagtac-gtgaaattgttaaaagggaaacacttgaagttagacttgttatttattagttcaacctttttttttaaagggtgtactctaatgattaacagaccaacatcaatttttgagtgttggagaagggtttaaaggaatgtagcagcca---ttttatgactgtgttttatagactt---tgaacttt-----gatacaatgcttaagattgaggaatgcagtaattttnnnnaagacctcaaatcaggtgggactacccgctgaacttaagcatatcaataagcggaggaaaagaaactaacaaggattcccttagtaacggcgagtgaagagggaaaagcccaaatttgtaatctaactcctttaacaagagttagagttgtaattttgagaactgttttctgtgctggaccatgtataagtctgttgaaaagcagcatcattgaaggtgataatcctgtttatgacatgggtgttctctaccagtgctttatgatacagtctctaagagtcgagttgtttgggaatgcagctcaaagtgggtggtaaattccatctaaggctaaatataggtgagagaccgatagcaaacaagtaccgtgagggaaagatgaaaagaactttggaaagagagttaacagtacgtgaaattgttaaaagggaaacacttgaagttagacttgttatttattagttcaacctttttttttaaagggtgtactctaatgattaacagaccaacatcaatttttgagtgttggagaagggtttaaaggaatgtagcagccattttatgactgtgttttatagactttgaactttgatacaatgcttaagattgaggaatgcagtaaaccat-----------ttttggagggataaattactatcctttatattactgaggatgttggtgtaatagctttaaatgacccgtcttgaaacacggaccaaggagtctaacatgcttgcaagtatttgggtg-tttgaaacccttatgcgtaatgaaagtaaatgtaaatggg--atctgtcaaaagtgcaccattgaccagtcttgattatttatatgaaggtactgagtaagagcaagtatgttgggacccgaaagatggtgaactatgcctgaatagggtgaagccagaggaaactctggtggaagctcgtagcggttctgacgtgcaaatcgatcgtcaaatttgggtataggggcgaaagactaatcgaaccatctagtagctggttcctgccgaagtttccctcagga-------------------------------------------------------------------------------------------------------------------------------------------------------------------------------------------------------------------------------------------------------------------------------------------------------------------------------------------------------------------------------------------------------------------------------------------------------------------------------------------------------------------------------------------------------------------------------------------------------------------------------------------------------------------------------------------------------------------------------------------------------------------------------------------------------------------------------------------------------------------------------------------------------------------------------------------------------------------------------------------------------------------------------------------------------------------------------------
>CAL11A
cattattgat------aaagagtgcacttaattgtggctcaccaattttatctttaatttttca-----------------ccccatcaataaaa--------------tttacaaaacttgttgacatgaagaaga-aattcttcattgttttcaggtataagtagttttcaatcttgaaatctgcattatccccccca-------------acacttttattat------------aatacactatgaaacttgaatgatcat-atataaa-----------ttatcataacttttaacaatggatctcttggctctcacatcgatgaagaacacagtgaaatgtgataagtaatgtgaattgcagaattcagtgaatcattgaatctttgaacgcaccttgcaccttttggtattccaagaggtacacctgtttgagtgtcatgaaacccttctcattattaaatttatttttaatat---------tggatgttgaatgttgcaaaatgaagttcattttgctcattttaaatgcaacaaagttatattcaggaaaag-aaaaaaaaaaggaaactcagatggagtggattgacttgatgtgtaataatgtttttaa-ctgagatcacattgagga------ggaagtt--ctt-ggagctttgccacttttcatcaatgaaattccattcttcttgaaaaggacttctaaagtaaaaaa---------------------gcaattttttttttaagacctcaaatcaggtgggactacccgctgaacttaagcatatcaataagcggaggaaaagaaactaacaaggattccct-tagtaacggcgagtgaagagggaaaagcccaaatttgtaatctaactcctttaacaagagttagagttgtaattttgagaactgttttctgtgctggaccatgtataagtctgttgaaaagcagcatcattgaaggtgataatcctgtttatgacatgggtgttctctaccag---tgctttatgatacagtctcta----agagtcgagttgtttgggaatgcagctcaaagtgggtggtaaattccatctaaggctaaatataggtgagagaccgatagcaaacaagtaccgtgagggaaagatga-------aaagaactttggaaagagagttaacagtac-gtgaaattgttaaaagggaaacacttgaagttagacttgttatttattagttcaacctttttttttaaagggtgtactctaatgattaacagaccaacatcaatttttgagtgttggagaagggtttaaaggaatgtagcagcca---ttttatgactgtgttttatagactt---tgaacttt-----gatacaatgcttaagattgaggaatgcagtaattttnnnnaagacctcaaatcaggtgggactacccgctgaacttaagcatatcaataagcggaggaaaagaaactaacaaggattcccttagtaacggcgagtgaagagggaaaagcccaaatttgtaatctaactcctttaacaagagttagagttgtaattttgagaactgttttctgtgctggaccatgtataagtctgttgaaaagcagcatcattgaaggtgataatcctgtttatgacatgggtgttctctaccagtgctttatgatacagtctctaagagtcgagttgtttgggaatgcagctcaaagtgggtggtaaattccatctaaggctaaatataggtgagagaccgatagcaaacaagtaccgtgagggaaagatgaaaagaactttggaaagagagttaacagtacgtgaaattgttaaaagggaaacacttgaagttagacttgttatttattagttcaacctttttttttaaagggtgtactctaatgattaacagaccaacatcaatttttgagtgttggagaagggtttaaaggaatgtagcagccattttatgactgtgttttatagactttgaactttgatacaatgcttaagattgaggaatgcagtaaaccat-----------ttttggagggataaattactatcctttatattactgaggatgttggtgtaatagctttaaatgacccgtcttgaaacacggaccaaggagtctaacatgcttgcaagtatttgggtg-tttgaaacccttatgcgtaatgaaagtaaatgtaaatggg--atctgtcaaaagtgcaccattgaccagtcttgattatttatatgaaggtactgagtaagagcaagtatgttgggacccgaaagatggtgaactatgcctgaatagggtgaagccagaggaaactctggtggaagctcgtagcggttctgacgtgcaaatcgatcgtcaaatttgggtataggggcgaaagactaatcgaaccatctagtagctggttcctgccgaagtttccctcagga-------------------------------------------------------------------------------------------------------------------------------------------------------------------------------------------------------------------------------------------------------------------------------------------------------------------------------------------------------------------------------------------------------------------------------------------------------------------------------------------------------------------------------------------------------------------------------------------------------------------------------------------------------------------------------------------------------------------------------------------------------------------------------------------------------------------------------------------------------------------------------------------------------------------------------------------------------------------------------------------------------------------------------------------------------------------------------------
>CAL1H
cattattgat------aaagagtgcacttaattgtggctcaccaattttatctttaatttttca-----------------ccccatcaataaaa--------------tttacaaaacttgttgacatgaagaaga-aattcttcattgttttcaggtataagtagttttcaatcttgaaatctgcattatccccccca-------------acacttttattat------------aatacactatgaaacttgaatgatcat-atataaa-----------ttatcataacttttaacaatggatctcttggctctcacatcgatgaagaacacagtgaaatgtgataagtaatgtgaattgcagaattcagtgaatcattgaatctttgaacgcaccttgcaccttttggtattccaagaggtacacctgtttgagtgtcatgaaacccttctcattattaaatttatttttaatat---------tggatgttgaatgttgcaaaatgaagttcattttgctcattttaaatgcaacaaagttatattcaggaaaag-aaaaaaaaaaggaaactcagatggagtggattgacttgatgtgtaataatgtttttaa-ctgagatcacattgagga------ggaagtt--ctt-ggagctttgccacttttcatcaatgaaattccattcttcttgaaaaggacttctaaagtaaaaaa---------------------gcaattttttttttaagacctcaaatcaggtgggactacccgctgaacttaagcatatcaataagcggaggaaaagaaactaacaaggattccct-tagtaacggcgagtgaagagggaaaagcccaaatttgtaatctaactcctttaacaagagttagagttgtaattttgagaactgttttctgtgctggaccatgtataagtctgttgaaaagcagcatcattgaaggtgataatcctgtttatgacatgggtgttctctaccag---tgctttatgatacagtctcta----agagtcgagttgtttgggaatgcagctcaaagtgggtggtaaattccatctaaggctaaatataggtgagagaccgatagcaaacaagtaccgtgagggaaagatga-------aaagaactttggaaagagagttaacagtac-gtgaaattgttaaaagggaaacacttgaagttagacttgttatttattagttcaacctttttttttaaagggtgtactctaatgattaacagaccaacatcaatttttgagtgttggagaagggtttaaaggaatgtagcagcca---ttttatgactgtgttttatagactt---tgaacttt-----gatacaatgcttaagattgaggaatgcagtaattttnnnnaagacctcaaatcaggtgggactacccgctgaacttaagcatatcaataagcggaggaaaagaaactaacaaggattcccttagtaacggcgagtgaagagggaaaagcccaaatttgtaatctaactcctttaacaagagttagagttgtaattttgagaactgttttctgtgctggaccatgtataagtctgttgaaaagcagcatcattgaaggtgataatcctgtttatgacatgggtgttctctaccagtgctttatgatacagtctctaagagtcgagttgtttgggaatgcagctcaaagtgggtggtaaattccatctaaggctaaatataggtgagagaccgatagcaaacaagtaccgtgagggaaagatgaaaagaactttggaaagagagttaacagtacgtgaaattgttaaaagggaaacacttgaagttagacttgttatttattagttcaacctttttttttaaagggtgtactctaatgattaacagaccaacatcaatttttgagtgttggagaagggtttaaaggaatgtagcagccattttatgactgtgttttatagactttgaactttgatacaatgcttaagattgaggaatgcagtaaaccat-----------ttttggagggataaattactatcctttatattactgaggatgttggtgtaatagctttaaatgacccgtcttgaaacacggaccaaggagtctaacatgcttgcaagtatttgggtg-tttgaaacccttatgcgtaatgaaagtaaatgtaaatggg--atctgtcaaaagtgcaccattgaccagtcttgattatttatatgaaggtactgagtaagagcaagtatgttgggacccgaaagatggtgaactatgcctgaatagggtgaagccagaggaaactctggtggaagctcgtagcggttctgacgtgcaaatcgatcgtcaaatttgggtataggggcgaaagactaatcgaaccatctagtagctggttcctgccgaagtttccctcagga-------------------------------------------------------------------------------------------------------------------------------------------------------------------------------------------------------------------------------------------------------------------------------------------------------------------------------------------------------------------------------------------------------------------------------------------------------------------------------------------------------------------------------------------------------------------------------------------------------------------------------------------------------------------------------------------------------------------------------------------------------------------------------------------------------------------------------------------------------------------------------------------------------------------------------------------------------------------------------------------------------------------------------------------------------------------------------------
>CAL1O
cattattgat------aaagagtgcacttaattgtggctcaccaattttatctttaatttttca-----------------ccccatcaataaaa--------------tttacaaaacttgttgacatgaagaaga-aattcttcattgttttcaggtataagtagttttcaatcttgaaatctgcattatccccccca-------------acacttttattat------------aatacactatgaaacttgaatgatcat-atataaa-----------ttatcataacttttaacaatggatctcttggctctcacatcgatgaagaacacagtgaaatgtgataagtaatgtgaattgcagaattcagtgaatcattgaatctttgaacgcaccttgcaccttttggtattccaagaggtacacctgtttgagtgtcatgaaacccttctcattattaaatttatttttaatat---------tggatgttgaatgttgcaaaatgaagttcattttgctcattttaaatgcaacaaagttatattcaggaaaag-aaaaaaaaaaggaaactcagatggagtggattgacttgatgtgtaataatgtttttaa-ctgagatcacattgagga------ggaagtt--ctt-ggagctttgccacttttcatcaatgaaattccattcttcttgaaaaggacttctaaagtaaaaaa---------------------gcaattttttttttaagacctcaaatcaggtgggactacccgctgaacttaagcatatcaataagcggaggaaaagaaactaacaaggattccct-tagtaacggcgagtgaagagggaaaagcccaaatttgtaatctaactcctttaacaagagttagagttgtaattttgagaactgttttctgtgctggaccatgtataagtctgttgaaaagcagcatcattgaaggtgataatcctgtttatgacatgggtgttctctaccag---tgctttatgatacagtctcta----agagtcgagttgtttgggaatgcagctcaaagtgggtggtaaattccatctaaggctaaatataggtgagagaccgatagcaaacaagtaccgtgagggaaagatga-------aaagaactttggaaagagagttaacagtac-gtgaaattgttaaaagggaaacacttgaagttagacttgttatttattagttcaacctttttttttaaagggtgtactctaatgattaacagaccaacatcaatttttgagtgttggagaagggtttaaaggaatgtagcagcca---ttttatgactgtgttttatagactt---tgaacttt-----gatacaatgcttaagattgaggaatgcagtaattttnnnnaagacctcaaatcaggtgggactacccgctgaacttaagcatatcaataagcggaggaaaagaaactaacaaggattcccttagtaacggcgagtgaagagggaaaagcccaaatttgtaatctaactcctttaacaagagttagagttgtaattttgagaactgttttctgtgctggaccatgtataagtctgttgaaaagcagcatcattgaaggtgataatcctgtttatgacatgggtgttctctaccagtgctttatgatacagtctctaagagtcgagttgtttgggaatgcagctcaaagtgggtggtaaattccatctaaggctaaatataggtgagagaccgatagcaaacaagtaccgtgagggaaagatgaaaagaactttggaaagagagttaacagtacgtgaaattgttaaaagggaaacacttgaagttagacttgttatttattagttcaacctttttttttaaagggtgtactctaatgattaacagaccaacatcaatttttgagtgttggagaagggtttaaaggaatgtagcagccattttatgactgtgttttatagactttgaactttgatacaatgcttaagattgaggaatgcagtaaaccat-----------ttttggagggataaattactatcctttatattactgaggatgttggtgtaatagctttaaatgacccgtcttgaaacacggaccaaggagtctaacatgcttgcaagtatttgggtg-tttgaaacccttatgcgtaatgaaagtaaatgtaaatggg--atctgtcaaaagtgcaccattgaccagtcttgattatttatatgaaggtactgagtaagagcaagtatgttgggacccgaaagatggtgaactatgcctgaatagggtgaagccagaggaaactctggtggaagctcgtagcggttctgacgtgcaaatcgatcgtcaaatttgggtataggggcgaaagactaatcgaaccatctagtagctggttcctgccgaagtttccctcagga-------------------------------------------------------------------------------------------------------------------------------------------------------------------------------------------------------------------------------------------------------------------------------------------------------------------------------------------------------------------------------------------------------------------------------------------------------------------------------------------------------------------------------------------------------------------------------------------------------------------------------------------------------------------------------------------------------------------------------------------------------------------------------------------------------------------------------------------------------------------------------------------------------------------------------------------------------------------------------------------------------------------------------------------------------------------------------------
>CAL1P
cattattgat------aaagagtgcacttaattgtggctcaccaattttatctttaatttttca-----------------ccccatcaataaaa--------------tttacaaaacttgttgacatgaagaaga-aattcttcattgttttcaggtataagtagttttcaatcttgaaatctgcattatccccccca-------------acacttttattat------------aatacactatgaaacttgaatgatcat-atataaa-----------ttatcataacttttaacaatggatctcttggctctcacatcgatgaagaacacagtgaaatgtgataagtaatgtgaattgcagaattcagtgaatcattgaatctttgaacgcaccttgcaccttttggtattccaagaggtacacctgtttgagtgtcatgaaacccttctcattattaaatttatttttaatat---------tggatgttgaatgttgcaaaatgaagttcattttgctcattttaaatgcaacaaagttatattcaggaaaag-aaaaaaaaaaggaaactcagatggagtggattgacttgatgtgtaataatgtttttaa-ctgagatcacattgagga------ggaagtt--ctt-ggagctttgccacttttcatcaatgaaattccattcttcttgaaaaggacttctaaagtaaaaaa---------------------gcaattttttttttaagacctcaaatcaggtgggactacccgctgaacttaagcatatcaataagcggaggaaaagaaactaacaaggattccct-tagtaacggcgagtgaagagggaaaagcccaaatttgtaatctaactcctttaacaagagttagagttgtaattttgagaactgttttctgtgctggaccatgtataagtctgttgaaaagcagcatcattgaaggtgataatcctgtttatgacatgggtgttctctaccag---tgctttatgatacagtctcta----agagtcgagttgtttgggaatgcagctcaaagtgggtggtaaattccatctaaggctaaatataggtgagagaccgatagcaaacaagtaccgtgagggaaagatga-------aaagaactttggaaagagagttaacagtac-gtgaaattgttaaaagggaaacacttgaagttagacttgttatttattagttcaacctttttttttaaagggtgtactctaatgattaacagaccaacatcaatttttgagtgttggagaagggtttaaaggaatgtagcagcca---ttttatgactgtgttttatagactt---tgaacttt-----gatacaatgcttaagattgaggaatgcagtaattttnnnnaagacctcaaatcaggtgggactacccgctgaacttaagcatatcaataagcggaggaaaagaaactaacaaggattcccttagtaacggcgagtgaagagggaaaagcccaaatttgtaatctaactcctttaacaagagttagagttgtaattttgagaactgttttctgtgctggaccatgtataagtctgttgaaaagcagcatcattgaaggtgataatcctgtttatgacatgggtgttctctaccagtgctttatgatacagtctctaagagtcgagttgtttgggaatgcagctcaaagtgggtggtaaattccatctaaggctaaatataggtgagagaccgatagcaaacaagtaccgtgagggaaagatgaaaagaactttggaaagagagttaacagtacgtgaaattgttaaaagggaaacacttgaagttagacttgttatttattagttcaacctttttttttaaagggtgtactctaatgattaacagaccaacatcaatttttgagtgttggagaagggtttaaaggaatgtagcagccattttatgactgtgttttatagactttgaactttgatacaatgcttaagattgaggaatgcagtaaaccat-----------ttttggagggataaattactatcctttatattactgaggatgttggtgtaatagctttaaatgacccgtcttgaaacacggaccaaggagtctaacatgcttgcaagtatttgggtg-tttgaaacccttatgcgtaatgaaagtaaatgtaaatggg--atctgtcaaaagtgcaccattgaccagtcttgattatttatatgaaggtactgagtaagagcaagtatgttgggacccgaaagatggtgaactatgcctgaatagggtgaagccagaggaaactctggtggaagctcgtagcggttctgacgtgcaaatcgatcgtcaaatttgggtataggggcgaaagactaatcgaaccatctagtagctggttcctgccgaagtttccctcagga-------------------------------------------------------------------------------------------------------------------------------------------------------------------------------------------------------------------------------------------------------------------------------------------------------------------------------------------------------------------------------------------------------------------------------------------------------------------------------------------------------------------------------------------------------------------------------------------------------------------------------------------------------------------------------------------------------------------------------------------------------------------------------------------------------------------------------------------------------------------------------------------------------------------------------------------------------------------------------------------------------------------------------------------------------------------------------------
>CAL1Q
cattattgat------aaagagtgcacttaattgtggctcaccaattttatctttaatttttca-----------------ccccatcaataaaa--------------tttacaaaacttgttgacatgaagaaga-aattcttcattgttttcaggtataagtagttttcaatcttgaaatctgcattatccccccca-------------acacttttattat------------aatacactatgaaacttgaatgatcat-atataaa-----------ttatcataacttttaacaatggatctcttggctctcacatcgatgaagaacacagtgaaatgtgataagtaatgtgaattgcagaattcagtgaatcattgaatctttgaacgcaccttgcaccttttggtattccaagaggtacacctgtttgagtgtcatgaaacccttctcattattaaatttatttttaatat---------tggatgttgaatgttgcaaaatgaagttcattttgctcattttaaatgcaacaaagttatattcaggaaaag-aaaaaaaaaaggaaactcagatggagtggattgacttgatgtgtaataatgtttttaa-ctgagatcacattgagga------ggaagtt--ctt-ggagctttgccacttttcatcaatgaaattccattcttcttgaaaaggacttctaaagtaaaaaa---------------------gcaattttttttttaagacctcaaatcaggtgggactacccgctgaacttaagcatatcaataagcggaggaaaagaaactaacaaggattccct-tagtaacggcgagtgaagagggaaaagcccaaatttgtaatctaactcctttaacaagagttagagttgtaattttgagaactgttttctgtgctggaccatgtataagtctgttgaaaagcagcatcattgaaggtgataatcctgtttatgacatgggtgttctctaccag---tgctttatgatacagtctcta----agagtcgagttgtttgggaatgcagctcaaagtgggtggtaaattccatctaaggctaaatataggtgagagaccgatagcaaacaagtaccgtgagggaaagatga-------aaagaactttggaaagagagttaacagtac-gtgaaattgttaaaagggaaacacttgaagttagacttgttatttattagttcaacctttttttttaaagggtgtactctaatgattaacagaccaacatcaatttttgagtgttggagaagggtttaaaggaatgtagcagcca---ttttatgactgtgttttatagactt---tgaacttt-----gatacaatgcttaagattgaggaatgcagtaattttnnnnaagacctcaaatcaggtgggactacccgctgaacttaagcatatcaataagcggaggaaaagaaactaacaaggattcccttagtaacggcgagtgaagagggaaaagcccaaatttgtaatctaactcctttaacaagagttagagttgtaattttgagaactgttttctgtgctggaccatgtataagtctgttgaaaagcagcatcattgaaggtgataatcctgtttatgacatgggtgttctctaccagtgctttatgatacagtctctaagagtcgagttgtttgggaatgcagctcaaagtgggtggtaaattccatctaaggctaaatataggtgagagaccgatagcaaacaagtaccgtgagggaaagatgaaaagaactttggaaagagagttaacagtacgtgaaattgttaaaagggaaacacttgaagttagacttgttatttattagttcaacctttttttttaaagggtgtactctaatgattaacagaccaacatcaatttttgagtgttggagaagggtttaaaggaatgtagcagccattttatgactgtgttttatagactttgaactttgatacaatgcttaagattgaggaatgcagtaaaccat-----------ttttggagggataaattactatcctttatattactgaggatgttggtgtaatagctttaaatgacccgtcttgaaacacggaccaaggagtctaacatgcttgcaagtatttgggtg-tttgaaacccttatgcgtaatgaaagtaaatgtaaatggg--atctgtcaaaagtgcaccattgaccagtcttgattatttatatgaaggtactgagtaagagcaagtatgttgggacccgaaagatggtgaactatgcctgaatagggtgaagccagaggaaactctggtggaagctcgtagcggttctgacgtgcaaatcgatcgtcaaatttgggtataggggcgaaagactaatcgaaccatctagtagctggttcctgccgaagtttccctcagga-------------------------------------------------------------------------------------------------------------------------------------------------------------------------------------------------------------------------------------------------------------------------------------------------------------------------------------------------------------------------------------------------------------------------------------------------------------------------------------------------------------------------------------------------------------------------------------------------------------------------------------------------------------------------------------------------------------------------------------------------------------------------------------------------------------------------------------------------------------------------------------------------------------------------------------------------------------------------------------------------------------------------------------------------------------------------------------
>CAL1R
cattattgat------aaagagtgcacttaattgtggctcaccaattttatctttaatttttca-----------------ccccatcaataaaa--------------tttacaaaacttgttgacatgaagaaga-aattcttcattgttttcaggtataagtagttttcaatcttgaaatctgcattatccccccca-------------acacttttattat------------aatacactatgaaacttgaatgatcat-atataaa-----------ttatcataacttttaacaatggatctcttggctctcacatcgatgaagaacacagtgaaatgtgataagtaatgtgaattgcagaattcagtgaatcattgaatctttgaacgcaccttgcaccttttggtattccaagaggtacacctgtttgagtgtcatgaaacccttctcattattaaatttatttttaatat---------tggatgttgaatgttgcaaaatgaagttcattttgctcattttaaatgcaacaaagttatattcaggaaaag-aaaaaaaaaaggaaactcagatggagtggattgacttgatgtgtaataatgtttttaa-ctgagatcacattgagga------ggaagtt--ctt-ggagctttgccacttttcatcaatgaaattccattcttcttgaaaaggacttctaaagtaaaaaa---------------------gcaattttttttttaagacctcaaatcaggtgggactacccgctgaacttaagcatatcaataagcggaggaaaagaaactaacaaggattccct-tagtaacggcgagtgaagagggaaaagcccaaatttgtaatctaactcctttaacaagagttagagttgtaattttgagaactgttttctgtgctggaccatgtataagtctgttgaaaagcagcatcattgaaggtgataatcctgtttatgacatgggtgttctctaccag---tgctttatgatacagtctcta----agagtcgagttgtttgggaatgcagctcaaagtgggtggtaaattccatctaaggctaaatataggtgagagaccgatagcaaacaagtaccgtgagggaaagatga-------aaagaactttggaaagagagttaacagtac-gtgaaattgttaaaagggaaacacttgaagttagacttgttatttattagttcaacctttttttttaaagggtgtactctaatgattaacagaccaacatcaatttttgagtgttggagaagggtttaaaggaatgtagcagcca---ttttatgactgtgttttatagactt---tgaacttt-----gatacaatgcttaagattgaggaatgcagtaattttnnnnaagacctcaaatcaggtgggactacccgctgaacttaagcatatcaataagcggaggaaaagaaactaacaaggattcccttagtaacggcgagtgaagagggaaaagcccaaatttgtaatctaactcctttaacaagagttagagttgtaattttgagaactgttttctgtgctggaccatgtataagtctgttgaaaagcagcatcattgaaggtgataatcctgtttatgacatgggtgttctctaccagtgctttatgatacagtctctaagagtcgagttgtttgggaatgcagctcaaagtgggtggtaaattccatctaaggctaaatataggtgagagaccgatagcaaacaagtaccgtgagggaaagatgaaaagaactttggaaagagagttaacagtacgtgaaattgttaaaagggaaacacttgaagttagacttgttatttattagttcaacctttttttttaaagggtgtactctaatgattaacagaccaacatcaatttttgagtgttggagaagggtttaaaggaatgtagcagccattttatgactgtgttttatagactttgaactttgatacaatgcttaagattgaggaatgcagtaaaccat-----------ttttggagggataaattactatcctttatattactgaggatgttggtgtaatagctttaaatgacccgtcttgaaacacggaccaaggagtctaacatgcttgcaagtatttgggtg-tttgaaacccttatgcgtaatgaaagtaaatgtaaatggg--atctgtcaaaagtgcaccattgaccagtcttgattatttatatgaaggtactgagtaagagcaagtatgttgggacccgaaagatggtgaactatgcctgaatagggtgaagccagaggaaactctggtggaagctcgtagcggttctgacgtgcaaatcgatcgtcaaatttgggtataggggcgaaagactaatcgaaccatctagtagctggttcctgccgaagtttccctcagga-------------------------------------------------------------------------------------------------------------------------------------------------------------------------------------------------------------------------------------------------------------------------------------------------------------------------------------------------------------------------------------------------------------------------------------------------------------------------------------------------------------------------------------------------------------------------------------------------------------------------------------------------------------------------------------------------------------------------------------------------------------------------------------------------------------------------------------------------------------------------------------------------------------------------------------------------------------------------------------------------------------------------------------------------------------------------------------
>CAL1T
cattattgat------aaagagtgcacttaattgtggctcaccaattttatctttaatttttca-----------------ccccatcaataaaa--------------tttacaaaacttgttgacatgaagaaga-aattcttcattgttttcaggtataagtagttttcaatcttgaaatctgcattatccccccca-------------acacttttattat------------aatacactatgaaacttgaatgatcat-atataaa-----------ttatcataacttttaacaatggatctcttggctctcacatcgatgaagaacacagtgaaatgtgataagtaatgtgaattgcagaattcagtgaatcattgaatctttgaacgcaccttgcaccttttggtattccaagaggtacacctgtttgagtgtcatgaaacccttctcattattaaatttatttttaatat---------tggatgttgaatgttgcaaaatgaagttcattttgctcattttaaatgcaacaaagttatattcaggaaaag-aaaaaaaaaaggaaactcagatggagtggattgacttgatgtgtaataatgtttttaa-ctgagatcacattgagga------ggaagtt--ctt-ggagctttgccacttttcatcaatgaaattccattcttcttgaaaaggacttctaaagtaaaaaa---------------------gcaattttttttttaagacctcaaatcaggtgggactacccgctgaacttaagcatatcaataagcggaggaaaagaaactaacaaggattccct-tagtaacggcgagtgaagagggaaaagcccaaatttgtaatctaactcctttaacaagagttagagttgtaattttgagaactgttttctgtgctggaccatgtataagtctgttgaaaagcagcatcattgaaggtgataatcctgtttatgacatgggtgttctctaccag---tgctttatgatacagtctcta----agagtcgagttgtttgggaatgcagctcaaagtgggtggtaaattccatctaaggctaaatataggtgagagaccgatagcaaacaagtaccgtgagggaaagatga-------aaagaactttggaaagagagttaacagtac-gtgaaattgttaaaagggaaacacttgaagttagacttgttatttattagttcaacctttttttttaaagggtgtactctaatgattaacagaccaacatcaatttttgagtgttggagaagggtttaaaggaatgtagcagcca---ttttatgactgtgttttatagactt---tgaacttt-----gatacaatgcttaagattgaggaatgcagtaattttnnnnaagacctcaaatcaggtgggactacccgctgaacttaagcatatcaataagcggaggaaaagaaactaacaaggattcccttagtaacggcgagtgaagagggaaaagcccaaatttgtaatctaactcctttaacaagagttagagttgtaattttgagaactgttttctgtgctggaccatgtataagtctgttgaaaagcagcatcattgaaggtgataatcctgtttatgacatgggtgttctctaccagtgctttatgatacagtctctaagagtcgagttgtttgggaatgcagctcaaagtgggtggtaaattccatctaaggctaaatataggtgagagaccgatagcaaacaagtaccgtgagggaaagatgaaaagaactttggaaagagagttaacagtacgtgaaattgttaaaagggaaacacttgaagttagacttgttatttattagttcaacctttttttttaaagggtgtactctaatgattaacagaccaacatcaatttttgagtgttggagaagggtttaaaggaatgtagcagccattttatgactgtgttttatagactttgaactttgatacaatgcttaagattgaggaatgcagtaaaccat-----------ttttggagggataaattactatcctttatattactgaggatgttggtgtaatagctttaaatgacccgtcttgaaacacggaccaaggagtctaacatgcttgcaagtatttgggtg-tttgaaacccttatgcgtaatgaaagtaaatgtaaatggg--atctgtcaaaagtgcaccattgaccagtcttgattatttatatgaaggtactgagtaagagcaagtatgttgggacccgaaagatggtgaactatgcctgaatagggtgaagccagaggaaactctggtggaagctcgtagcggttctgacgtgcaaatcgatcgtcaaatttgggtataggggcgaaagactaatcgaaccatctagtagctggttcctgccgaagtttccctcagga-------------------------------------------------------------------------------------------------------------------------------------------------------------------------------------------------------------------------------------------------------------------------------------------------------------------------------------------------------------------------------------------------------------------------------------------------------------------------------------------------------------------------------------------------------------------------------------------------------------------------------------------------------------------------------------------------------------------------------------------------------------------------------------------------------------------------------------------------------------------------------------------------------------------------------------------------------------------------------------------------------------------------------------------------------------------------------------
>CAL3A
cattattgat------aaagagtgcacttaattgtggctcaccaattttatctttaatttttca-----------------ccccatcaataaaa--------------tttacaaaacttgttgacatgaagaaga-aattcttcattgttttcaggtataagtagttttcaatcttgaaatctgcattatccccccca-------------acacttttattat------------aatacactatgaaacttgaatgatcat-atataaa-----------ttatcataacttttaacaatggatctcttggctctcacatcgatgaagaacacagtgaaatgtgataagtaatgtgaattgcagaattcagtgaatcattgaatctttgaacgcaccttgcaccttttggtattccaagaggtacacctgtttgagtgtcatgaaacccttctcattattaaatttatttttaatat---------tggatgttgaatgttgcaaaatgaagttcattttgctcattttaaatgcaacaaagttatattcaggaaaag-aaaaaaaaaaggaaactcagatggagtggattgacttgatgtgtaataatgtttttaa-ctgagatcacattgagga------ggaagtt--ctt-ggagctttgccacttttcatcaatgaaattccattcttcttgaaaaggacttctaaagtaaaaaa---------------------gcaattttttttttaagacctcaaatcaggtgggactacccgctgaacttaagcatatcaataagcggaggaaaagaaactaacaaggattccct-tagtaacggcgagtgaagagggaaaagcccaaatttgtaatctaactcctttaacaagagttagagttgtaattttgagaactgttttctgtgctggaccatgtataagtctgttgaaaagcagcatcattgaaggtgataatcctgtttatgacatgggtgttctctaccag---tgctttatgatacagtctcta----agagtcgagttgtttgggaatgcagctcaaagtgggtggtaaattccatctaaggctaaatataggtgagagaccgatagcaaacaagtaccgtgagggaaagatga-------aaagaactttggaaagagagttaacagtac-gtgaaattgttaaaagggaaacacttgaagttagacttgttatttattagttcaacctttttttttaaagggtgtactctaatgattaacagaccaacatcaatttttgagtgttggagaagggtttaaaggaatgtagcagcca---ttttatgactgtgttttatagactt---tgaacttt-----gatacaatgcttaagattgaggaatgcagtaattttnnnnaagacctcaaatcaggtgggactacccgctgaacttaagcatatcaataagcggaggaaaagaaactaacaaggattcccttagtaacggcgagtgaagagggaaaagcccaaatttgtaatctaactcctttaacaagagttagagttgtaattttgagaactgttttctgtgctggaccatgtataagtctgttgaaaagcagcatcattgaaggtgataatcctgtttatgacatgggtgttctctaccagtgctttatgatacagtctctaagagtcgagttgtttgggaatgcagctcaaagtgggtggtaaattccatctaaggctaaatataggtgagagaccgatagcaaacaagtaccgtgagggaaagatgaaaagaactttggaaagagagttaacagtacgtgaaattgttaaaagggaaacacttgaagttagacttgttatttattagttcaacctttttttttaaagggtgtactctaatgattaacagaccaacatcaatttttgagtgttggagaagggtttaaaggaatgtagcagccattttatgactgtgttttatagactttgaactttgatacaatgcttaagattgaggaatgcagtaaaccat-----------ttttggagggataaattactatcctttatattactgaggatgttggtgtaatagctttaaatgacccgtcttgaaacacggaccaaggagtctaacatgcttgcaagtatttgggtg-tttgaaacccttatgcgtaatgaaagtaaatgtaaatggg--atctgtcaaaagtgcaccattgaccagtcttgattatttatatgaaggtactgagtaagagcaagtatgttgggacccgaaagatggtgaactatgcctgaatagggtgaagccagaggaaactctggtggaagctcgtagcggttctgacgtgcaaatcgatcgtcaaatttgggtataggggcgaaagactaatcgaaccatctagtagctggttcctgccgaagtttccctcagga-------------------------------------------------------------------------------------------------------------------------------------------------------------------------------------------------------------------------------------------------------------------------------------------------------------------------------------------------------------------------------------------------------------------------------------------------------------------------------------------------------------------------------------------------------------------------------------------------------------------------------------------------------------------------------------------------------------------------------------------------------------------------------------------------------------------------------------------------------------------------------------------------------------------------------------------------------------------------------------------------------------------------------------------------------------------------------------
>CAL3H
cattattgat------aaagagtgcacttaattgtggctcaccaattttatctttaatttttca-----------------ccccatcaataaaa--------------tttacaaaacttgttgacatgaagaaga-aattcttcattgttttcaggtataagtagttttcaatcttgaaatctgcattatccccccca-------------acacttttattat------------aatacactatgaaacttgaatgatcat-atataaa-----------ttatcataacttttaacaatggatctcttggctctcacatcgatgaagaacacagtgaaatgtgataagtaatgtgaattgcagaattcagtgaatcattgaatctttgaacgcaccttgcaccttttggtattccaagaggtacacctgtttgagtgtcatgaaacccttctcattattaaatttatttttaatat---------tggatgttgaatgttgcaaaatgaagttcattttgctcattttaaatgcaacaaagttatattcaggaaaag-aaaaaaaaaaggaaactcagatggagtggattgacttgatgtgtaataatgtttttaa-ctgagatcacattgagga------ggaagtt--ctt-ggagctttgccacttttcatcaatgaaattccattcttcttgaaaaggacttctaaagtaaaaaa---------------------gcaattttttttttaagacctcaaatcaggtgggactacccgctgaacttaagcatatcaataagcggaggaaaagaaactaacaaggattccct-tagtaacggcgagtgaagagggaaaagcccaaatttgtaatctaactcctttaacaagagttagagttgtaattttgagaactgttttctgtgctggaccatgtataagtctgttgaaaagcagcatcattgaaggtgataatcctgtttatgacatgggtgttctctaccag---tgctttatgatacagtctcta----agagtcgagttgtttgggaatgcagctcaaagtgggtggtaaattccatctaaggctaaatataggtgagagaccgatagcaaacaagtaccgtgagggaaagatga-------aaagaactttggaaagagagttaacagtac-gtgaaattgttaaaagggaaacacttgaagttagacttgttatttattagttcaacctttttttttaaagggtgtactctaatgattaacagaccaacatcaatttttgagtgttggagaagggtttaaaggaatgtagcagcca---ttttatgactgtgttttatagactt---tgaacttt-----gatacaatgcttaagattgaggaatgcagtaattttnnnnaagacctcaaatcaggtgggactacccgctgaacttaagcatatcaataagcggaggaaaagaaactaacaaggattcccttagtaacggcgagtgaagagggaaaagcccaaatttgtaatctaactcctttaacaagagttagagttgtaattttgagaactgttttctgtgctggaccatgtataagtctgttgaaaagcagcatcattgaaggtgataatcctgtttatgacatgggtgttctctaccagtgctttatgatacagtctctaagagtcgagttgtttgggaatgcagctcaaagtgggtggtaaattccatctaaggctaaatataggtgagagaccgatagcaaacaagtaccgtgagggaaagatgaaaagaactttggaaagagagttaacagtacgtgaaattgttaaaagggaaacacttgaagttagacttgttatttattagttcaacctttttttttaaagggtgtactctaatgattaacagaccaacatcaatttttgagtgttggagaagggtttaaaggaatgtagcagccattttatgactgtgttttatagactttgaactttgatacaatgcttaagattgaggaatgcagtaaaccat-----------ttttggagggataaattactatcctttatattactgaggatgttggtgtaatagctttaaatgacccgtcttgaaacacggaccaaggagtctaacatgcttgcaagtatttgggtg-tttgaaacccttatgcgtaatgaaagtaaatgtaaatggg--atctgtcaaaagtgcaccattgaccagtcttgattatttatatgaaggtactgagtaagagcaagtatgttgggacccgaaagatggtgaactatgcctgaatagggtgaagccagaggaaactctggtggaagctcgtagcggttctgacgtgcaaatcgatcgtcaaatttgggtataggggcgaaagactaatcgaaccatctagtagctggttcctgccgaagtttccctcagga-------------------------------------------------------------------------------------------------------------------------------------------------------------------------------------------------------------------------------------------------------------------------------------------------------------------------------------------------------------------------------------------------------------------------------------------------------------------------------------------------------------------------------------------------------------------------------------------------------------------------------------------------------------------------------------------------------------------------------------------------------------------------------------------------------------------------------------------------------------------------------------------------------------------------------------------------------------------------------------------------------------------------------------------------------------------------------------
>CAL3J
cattattgat------aaagagtgcacttaattgtggctcaccaattttatctttaatttttca-----------------ccccatcaataaaa--------------tttacaaaacttgttgacatgaagaaga-aattcttcattgttttcaggtataagtagttttcaatcttgaaatctgcattatccccccca-------------acacttttattat------------aatacactatgaaacttgaatgatcat-atataaa-----------ttatcataacttttaacaatggatctcttggctctcacatcgatgaagaacacagtgaaatgtgataagtaatgtgaattgcagaattcagtgaatcattgaatctttgaacgcaccttgcaccttttggtattccaagaggtacacctgtttgagtgtcatgaaacccttctcattattaaatttatttttaatat---------tggatgttgaatgttgcaaaatgaagttcattttgctcattttaaatgcaacaaagttatattcaggaaaag-aaaaaaaaaaggaaactcagatggagtggattgacttgatgtgtaataatgtttttaa-ctgagatcacattgagga------ggaagtt--ctt-ggagctttgccacttttcatcaatgaaattccattcttcttgaaaaggacttctaaagtaaaaaa---------------------gcaattttttttttaagacctcaaatcaggtgggactacccgctgaacttaagcatatcaataagcggaggaaaagaaactaacaaggattccct-tagtaacggcgagtgaagagggaaaagcccaaatttgtaatctaactcctttaacaagagttagagttgtaattttgagaactgttttctgtgctggaccatgtataagtctgttgaaaagcagcatcattgaaggtgataatcctgtttatgacatgggtgttctctaccag---tgctttatgatacagtctcta----agagtcgagttgtttgggaatgcagctcaaagtgggtggtaaattccatctaaggctaaatataggtgagagaccgatagcaaacaagtaccgtgagggaaagatga-------aaagaactttggaaagagagttaacagtac-gtgaaattgttaaaagggaaacacttgaagttagacttgttatttattagttcaacctttttttttaaagggtgtactctaatgattaacagaccaacatcaatttttgagtgttggagaagggtttaaaggaatgtagcagcca---ttttatgactgtgttttatagactt---tgaacttt-----gatacaatgcttaagattgaggaatgcagtaattttnnnnaagacctcaaatcaggtgggactacccgctgaacttaagcatatcaataagcggaggaaaagaaactaacaaggattcccttagtaacggcgagtgaagagggaaaagcccaaatttgtaatctaactcctttaacaagagttagagttgtaattttgagaactgttttctgtgctggaccatgtataagtctgttgaaaagcagcatcattgaaggtgataatcctgtttatgacatgggtgttctctaccagtgctttatgatacagtctctaagagtcgagttgtttgggaatgcagctcaaagtgggtggtaaattccatctaaggctaaatataggtgagagaccgatagcaaacaagtaccgtgagggaaagatgaaaagaactttggaaagagagttaacagtacgtgaaattgttaaaagggaaacacttgaagttagacttgttatttattagttcaacctttttttttaaagggtgtactctaatgattaacagaccaacatcaatttttgagtgttggagaagggtttaaaggaatgtagcagccattttatgactgtgttttatagactttgaactttgatacaatgcttaagattgaggaatgcagtaaaccat-----------ttttggagggataaattactatcctttatattactgaggatgttggtgtaatagctttaaatgacccgtcttgaaacacggaccaaggagtctaacatgcttgcaagtatttgggtg-tttgaaacccttatgcgtaatgaaagtaaatgtaaatggg--atctgtcaaaagtgcaccattgaccagtcttgattatttatatgaaggtactgagtaagagcaagtatgttgggacccgaaagatggtgaactatgcctgaatagggtgaagccagaggaaactctggtggaagctcgtagcggttctgacgtgcaaatcgatcgtcaaatttgggtataggggcgaaagactaatcgaaccatctagtagctggttcctgccgaagtttccctcagga-------------------------------------------------------------------------------------------------------------------------------------------------------------------------------------------------------------------------------------------------------------------------------------------------------------------------------------------------------------------------------------------------------------------------------------------------------------------------------------------------------------------------------------------------------------------------------------------------------------------------------------------------------------------------------------------------------------------------------------------------------------------------------------------------------------------------------------------------------------------------------------------------------------------------------------------------------------------------------------------------------------------------------------------------------------------------------------
>CAL4A
cattattgat------aaagagtgcacttaattgtggctcaccaattttatctttaatttttca-----------------ccccatcaataaaa--------------tttacaaaacttgttgacatgaagaaga-aattcttcattgttttcaggtataagtagttttcaatcttgaaatctgcattatccccccca-------------acacttttattat------------aatacactatgaaacttgaatgatcat-atataaa-----------ttatcataacttttaacaatggatctcttggctctcacatcgatgaagaacacagtgaaatgtgataagtaatgtgaattgcagaattcagtgaatcattgaatctttgaacgcaccttgcaccttttggtattccaagaggtacacctgtttgagtgtcatgaaacccttctcattattaaatttatttttaatat---------tggatgttgaatgttgcaaaatgaagttcattttgctcattttaaatgcaacaaagttatattcaggaaaag-aaaaaaaaaaggaaactcagatggagtggattgacttgatgtgtaataatgtttttaa-ctgagatcacattgagga------ggaagtt--ctt-ggagctttgccacttttcatcaatgaaattccattcttcttgaaaaggacttctaaagtaaaaaa---------------------gcaattttttttttaagacctcaaatcaggtgggactacccgctgaacttaagcatatcaataagcggaggaaaagaaactaacaaggattccct-tagtaacggcgagtgaagagggaaaagcccaaatttgtaatctaactcctttaacaagagttagagttgtaattttgagaactgttttctgtgctggaccatgtataagtctgttgaaaagcagcatcattgaaggtgataatcctgtttatgacatgggtgttctctaccag---tgctttatgatacagtctcta----agagtcgagttgtttgggaatgcagctcaaagtgggtggtaaattccatctaaggctaaatataggtgagagaccgatagcaaacaagtaccgtgagggaaagatga-------aaagaactttggaaagagagttaacagtac-gtgaaattgttaaaagggaaacacttgaagttagacttgttatttattagttcaacctttttttttaaagggtgtactctaatgattaacagaccaacatcaatttttgagtgttggagaagggtttaaaggaatgtagcagcca---ttttatgactgtgttttatagactt---tgaacttt-----gatacaatgcttaagattgaggaatgcagtaattttnnnnaagacctcaaatcaggtgggactacccgctgaacttaagcatatcaataagcggaggaaaagaaactaacaaggattcccttagtaacggcgagtgaagagggaaaagcccaaatttgtaatctaactcctttaacaagagttagagttgtaattttgagaactgttttctgtgctggaccatgtataagtctgttgaaaagcagcatcattgaaggtgataatcctgtttatgacatgggtgttctctaccagtgctttatgatacagtctctaagagtcgagttgtttgggaatgcagctcaaagtgggtggtaaattccatctaaggctaaatataggtgagagaccgatagcaaacaagtaccgtgagggaaagatgaaaagaactttggaaagagagttaacagtacgtgaaattgttaaaagggaaacacttgaagttagacttgttatttattagttcaacctttttttttaaagggtgtactctaatgattaacagaccaacatcaatttttgagtgttggagaagggtttaaaggaatgtagcagccattttatgactgtgttttatagactttgaactttgatacaatgcttaagattgaggaatgcagtaaaccat-----------ttttggagggataaattactatcctttatattactgaggatgttggtgtaatagctttaaatgacccgtcttgaaacacggaccaaggagtctaacatgcttgcaagtatttgggtg-tttgaaacccttatgcgtaatgaaagtaaatgtaaatggg--atctgtcaaaagtgcaccattgaccagtcttgattatttatatgaaggtactgagtaagagcaagtatgttgggacccgaaagatggtgaactatgcctgaatagggtgaagccagaggaaactctggtggaagctcgtagcggttctgacgtgcaaatcgatcgtcaaatttgggtataggggcgaaagactaatcgaaccatctagtagctggttcctgccgaagtttccctcagga-------------------------------------------------------------------------------------------------------------------------------------------------------------------------------------------------------------------------------------------------------------------------------------------------------------------------------------------------------------------------------------------------------------------------------------------------------------------------------------------------------------------------------------------------------------------------------------------------------------------------------------------------------------------------------------------------------------------------------------------------------------------------------------------------------------------------------------------------------------------------------------------------------------------------------------------------------------------------------------------------------------------------------------------------------------------------------------
>CAL4B
cattattgat------aaagagtgcacttaattgtggctcaccaattttatctttaatttttca-----------------ccccatcaataaaa--------------tttacaaaacttgttgacatgaagaaga-aattcttcattgttttcaggtataagtagttttcaatcttgaaatctgcattatccccccca-------------acacttttattat------------aatacactatgaaacttgaatgatcat-atataaa-----------ttatcataacttttaacaatggatctcttggctctcacatcgatgaagaacacagtgaaatgtgataagtaatgtgaattgcagaattcagtgaatcattgaatctttgaacgcaccttgcaccttttggtattccaagaggtacacctgtttgagtgtcatgaaacccttctcattattaaatttatttttaatat---------tggatgttgaatgttgcaaaatgaagttcattttgctcattttaaatgcaacaaagttatattcaggaaaag-aaaaaaaaaaggaaactcagatggagtggattgacttgatgtgtaataatgtttttaa-ctgagatcacattgagga------ggaagtt--ctt-ggagctttgccacttttcatcaatgaaattccattcttcttgaaaaggacttctaaagtaaaaaa---------------------gcaattttttttttaagacctcaaatcaggtgggactacccgctgaacttaagcatatcaataagcggaggaaaagaaactaacaaggattccct-tagtaacggcgagtgaagagggaaaagcccaaatttgtaatctaactcctttaacaagagttagagttgtaattttgagaactgttttctgtgctggaccatgtataagtctgttgaaaagcagcatcattgaaggtgataatcctgtttatgacatgggtgttctctaccag---tgctttatgatacagtctcta----agagtcgagttgtttgggaatgcagctcaaagtgggtggtaaattccatctaaggctaaatataggtgagagaccgatagcaaacaagtaccgtgagggaaagatga-------aaagaactttggaaagagagttaacagtac-gtgaaattgttaaaagggaaacacttgaagttagacttgttatttattagttcaacctttttttttaaagggtgtactctaatgattaacagaccaacatcaatttttgagtgttggagaagggtttaaaggaatgtagcagcca---ttttatgactgtgttttatagactt---tgaacttt-----gatacaatgcttaagattgaggaatgcagtaattttnnnnaagacctcaaatcaggtgggactacccgctgaacttaagcatatcaataagcggaggaaaagaaactaacaaggattcccttagtaacggcgagtgaagagggaaaagcccaaatttgtaatctaactcctttaacaagagttagagttgtaattttgagaactgttttctgtgctggaccatgtataagtctgttgaaaagcagcatcattgaaggtgataatcctgtttatgacatgggtgttctctaccagtgctttatgatacagtctctaagagtcgagttgtttgggaatgcagctcaaagtgggtggtaaattccatctaaggctaaatataggtgagagaccgatagcaaacaagtaccgtgagggaaagatgaaaagaactttggaaagagagttaacagtacgtgaaattgttaaaagggaaacacttgaagttagacttgttatttattagttcaacctttttttttaaagggtgtactctaatgattaacagaccaacatcaatttttgagtgttggagaagggtttaaaggaatgtagcagccattttatgactgtgttttatagactttgaactttgatacaatgcttaagattgaggaatgcagtaaaccat-----------ttttggagggataaattactatcctttatattactgaggatgttggtgtaatagctttaaatgacccgtcttgaaacacggaccaaggagtctaacatgcttgcaagtatttgggtg-tttgaaacccttatgcgtaatgaaagtaaatgtaaatggg--atctgtcaaaagtgcaccattgaccagtcttgattatttatatgaaggtactgagtaagagcaagtatgttgggacccgaaagatggtgaactatgcctgaatagggtgaagccagaggaaactctggtggaagctcgtagcggttctgacgtgcaaatcgatcgtcaaatttgggtataggggcgaaagactaatcgaaccatctagtagctggttcctgccgaagtttccctcagga-------------------------------------------------------------------------------------------------------------------------------------------------------------------------------------------------------------------------------------------------------------------------------------------------------------------------------------------------------------------------------------------------------------------------------------------------------------------------------------------------------------------------------------------------------------------------------------------------------------------------------------------------------------------------------------------------------------------------------------------------------------------------------------------------------------------------------------------------------------------------------------------------------------------------------------------------------------------------------------------------------------------------------------------------------------------------------------
>CAL5A
cattattgat------aaagagtgcacttaattgtggctcaccaattttatctttaatttttca-----------------ccccatcaataaaa--------------tttacaaaacttgttgacatgaagaaga-aattcttcattgttttcaggtataagtagttttcaatcttgaaatctgcattatccccccca-------------acacttttattat------------aatacactatgaaacttgaatgatcat-atataaa-----------ttatcataacttttaacaatggatctcttggctctcacatcgatgaagaacacagtgaaatgtgataagtaatgtgaattgcagaattcagtgaatcattgaatctttgaacgcaccttgcaccttttggtattccaagaggtacacctgtttgagtgtcatgaaacccttctcattattaaatttatttttaatat---------tggatgttgaatgttgcaaaatgaagttcattttgctcattttaaatgcaacaaagttatattcaggaaaag-aaaaaaaaaaggaaactcagatggagtggattgacttgatgtgtaataatgtttttaa-ctgagatcacattgagga------ggaagtt--ctt-ggagctttgccacttttcatcaatgaaattccattcttcttgaaaaggacttctaaagtaaaaaa---------------------gcaattttttttttaagacctcaaatcaggtgggactacccgctgaacttaagcatatcaataagcggaggaaaagaaactaacaaggattccct-tagtaacggcgagtgaagagggaaaagcccaaatttgtaatctaactcctttaacaagagttagagttgtaattttgagaactgttttctgtgctggaccatgtataagtctgttgaaaagcagcatcattgaaggtgataatcctgtttatgacatgggtgttctctaccag---tgctttatgatacagtctcta----agagtcgagttgtttgggaatgcagctcaaagtgggtggtaaattccatctaaggctaaatataggtgagagaccgatagcaaacaagtaccgtgagggaaagatga-------aaagaactttggaaagagagttaacagtac-gtgaaattgttaaaagggaaacacttgaagttagacttgttatttattagttcaacctttttttttaaagggtgtactctaatgattaacagaccaacatcaatttttgagtgttggagaagggtttaaaggaatgtagcagcca---ttttatgactgtgttttatagactt---tgaacttt-----gatacaatgcttaagattgaggaatgcagtaattttnnnnaagacctcaaatcaggtgggactacccgctgaacttaagcatatcaataagcggaggaaaagaaactaacaaggattcccttagtaacggcgagtgaagagggaaaagcccaaatttgtaatctaactcctttaacaagagttagagttgtaattttgagaactgttttctgtgctggaccatgtataagtctgttgaaaagcagcatcattgaaggtgataatcctgtttatgacatgggtgttctctaccagtgctttatgatacagtctctaagagtcgagttgtttgggaatgcagctcaaagtgggtggtaaattccatctaaggctaaatataggtgagagaccgatagcaaacaagtaccgtgagggaaagatgaaaagaactttggaaagagagttaacagtacgtgaaattgttaaaagggaaacacttgaagttagacttgttatttattagttcaacctttttttttaaagggtgtactctaatgattaacagaccaacatcaatttttgagtgttggagaagggtttaaaggaatgtagcagccattttatgactgtgttttatagactttgaactttgatacaatgcttaagattgaggaatgcagtaaaccat-----------ttttggagggataaattactatcctttatattactgaggatgttggtgtaatagctttaaatgacccgtcttgaaacacggaccaaggagtctaacatgcttgcaagtatttgggtg-tttgaaacccttatgcgtaatgaaagtaaatgtaaatggg--atctgtcaaaagtgcaccattgaccagtcttgattatttatatgaaggtactgagtaagagcaagtatgttgggacccgaaagatggtgaactatgcctgaatagggtgaagccagaggaaactctggtggaagctcgtagcggttctgacgtgcaaatcgatcgtcaaatttgggtataggggcgaaagactaatcgaaccatctagtagctggttcctgccgaagtttccctcagga-------------------------------------------------------------------------------------------------------------------------------------------------------------------------------------------------------------------------------------------------------------------------------------------------------------------------------------------------------------------------------------------------------------------------------------------------------------------------------------------------------------------------------------------------------------------------------------------------------------------------------------------------------------------------------------------------------------------------------------------------------------------------------------------------------------------------------------------------------------------------------------------------------------------------------------------------------------------------------------------------------------------------------------------------------------------------------------
>CAL6B
cattattgat------aaagagtgcacttaattgtggctcaccaattttatctttaatttttca-----------------ccccatcaataaaa--------------tttacaaaacttgttgacatgaagaaga-aattcttcattgttttcaggtataagtagttttcaatcttgaaatctgcattatccccccca-------------acacttttattat------------aatacactatgaaacttgaatgatcat-atataaa-----------ttatcataacttttaacaatggatctcttggctctcacatcgatgaagaacacagtgaaatgtgataagtaatgtgaattgcagaattcagtgaatcattgaatctttgaacgcaccttgcaccttttggtattccaagaggtacacctgtttgagtgtcatgaaacccttctcattattaaatttatttttaatat---------tggatgttgaatgttgcaaaatgaagttcattttgctcattttaaatgcaacaaagttatattcaggaaaag-aaaaaaaaaaggaaactcagatggagtggattgacttgatgtgtaataatgtttttaa-ctgagatcacattgagga------ggaagtt--ctt-ggagctttgccacttttcatcaatgaaattccattcttcttgaaaaggacttctaaagtaaaaaa---------------------gcaattttttttttaagacctcaaatcaggtgggactacccgctgaacttaagcatatcaataagcggaggaaaagaaactaacaaggattccct-tagtaacggcgagtgaagagggaaaagcccaaatttgtaatctaactcctttaacaagagttagagttgtaattttgagaactgttttctgtgctggaccatgtataagtctgttgaaaagcagcatcattgaaggtgataatcctgtttatgacatgggtgttctctaccag---tgctttatgatacagtctcta----agagtcgagttgtttgggaatgcagctcaaagtgggtggtaaattccatctaaggctaaatataggtgagagaccgatagcaaacaagtaccgtgagggaaagatga-------aaagaactttggaaagagagttaacagtac-gtgaaattgttaaaagggaaacacttgaagttagacttgttatttattagttcaacctttttttttaaagggtgtactctaatgattaacagaccaacatcaatttttgagtgttggagaagggtttaaaggaatgtagcagcca---ttttatgactgtgttttatagactt---tgaacttt-----gatacaatgcttaagattgaggaatgcagtaattttnnnnaagacctcaaatcaggtgggactacccgctgaacttaagcatatcaataagcggaggaaaagaaactaacaaggattcccttagtaacggcgagtgaagagggaaaagcccaaatttgtaatctaactcctttaacaagagttagagttgtaattttgagaactgttttctgtgctggaccatgtataagtctgttgaaaagcagcatcattgaaggtgataatcctgtttatgacatgggtgttctctaccagtgctttatgatacagtctctaagagtcgagttgtttgggaatgcagctcaaagtgggtggtaaattccatctaaggctaaatataggtgagagaccgatagcaaacaagtaccgtgagggaaagatgaaaagaactttggaaagagagttaacagtacgtgaaattgttaaaagggaaacacttgaagttagacttgttatttattagttcaacctttttttttaaagggtgtactctaatgattaacagaccaacatcaatttttgagtgttggagaagggtttaaaggaatgtagcagccattttatgactgtgttttatagactttgaactttgatacaatgcttaagattgaggaatgcagtaaaccat-----------ttttggagggataaattactatcctttatattactgaggatgttggtgtaatagctttaaatgacccgtcttgaaacacggaccaaggagtctaacatgcttgcaagtatttgggtg-tttgaaacccttatgcgtaatgaaagtaaatgtaaatggg--atctgtcaaaagtgcaccattgaccagtcttgattatttatatgaaggtactgagtaagagcaagtatgttgggacccgaaagatggtgaactatgcctgaatagggtgaagccagaggaaactctggtggaagctcgtagcggttctgacgtgcaaatcgatcgtcaaatttgggtataggggcgaaagactaatcgaaccatctagtagctggttcctgccgaagtttccctcagga-------------------------------------------------------------------------------------------------------------------------------------------------------------------------------------------------------------------------------------------------------------------------------------------------------------------------------------------------------------------------------------------------------------------------------------------------------------------------------------------------------------------------------------------------------------------------------------------------------------------------------------------------------------------------------------------------------------------------------------------------------------------------------------------------------------------------------------------------------------------------------------------------------------------------------------------------------------------------------------------------------------------------------------------------------------------------------------
>CAL7B
cattattgat------aaagagtgcacttaattgtggctcaccaattttatctttaatttttca-----------------ccccatcaataaaa--------------tttacaaaacttgttgacatgaagaaga-aattcttcattgttttcaggtataagtagttttcaatcttgaaatctgcattatccccccca-------------acacttttattat------------aatacactatgaaacttgaatgatcat-atataaa-----------ttatcataacttttaacaatggatctcttggctctcacatcgatgaagaacacagtgaaatgtgataagtaatgtgaattgcagaattcagtgaatcattgaatctttgaacgcaccttgcaccttttggtattccaagaggtacacctgtttgagtgtcatgaaacccttctcattattaaatttatttttaatat---------tggatgttgaatgttgcaaaatgaagttcattttgctcattttaaatgcaacaaagttatattcaggaaaag-aaaaaaaaaaggaaactcagatggagtggattgacttgatgtgtaataatgtttttaa-ctgagatcacattgagga------ggaagtt--ctt-ggagctttgccacttttcatcaatgaaattccattcttcttgaaaaggacttctaaagtaaaaaa---------------------gcaattttttttttaagacctcaaatcaggtgggactacccgctgaacttaagcatatcaataagcggaggaaaagaaactaacaaggattccct-tagtaacggcgagtgaagagggaaaagcccaaatttgtaatctaactcctttaacaagagttagagttgtaattttgagaactgttttctgtgctggaccatgtataagtctgttgaaaagcagcatcattgaaggtgataatcctgtttatgacatgggtgttctctaccag---tgctttatgatacagtctcta----agagtcgagttgtttgggaatgcagctcaaagtgggtggtaaattccatctaaggctaaatataggtgagagaccgatagcaaacaagtaccgtgagggaaagatga-------aaagaactttggaaagagagttaacagtac-gtgaaattgttaaaagggaaacacttgaagttagacttgttatttattagttcaacctttttttttaaagggtgtactctaatgattaacagaccaacatcaatttttgagtgttggagaagggtttaaaggaatgtagcagcca---ttttatgactgtgttttatagactt---tgaacttt-----gatacaatgcttaagattgaggaatgcagtaattttnnnnaagacctcaaatcaggtgggactacccgctgaacttaagcatatcaataagcggaggaaaagaaactaacaaggattcccttagtaacggcgagtgaagagggaaaagcccaaatttgtaatctaactcctttaacaagagttagagttgtaattttgagaactgttttctgtgctggaccatgtataagtctgttgaaaagcagcatcattgaaggtgataatcctgtttatgacatgggtgttctctaccagtgctttatgatacagtctctaagagtcgagttgtttgggaatgcagctcaaagtgggtggtaaattccatctaaggctaaatataggtgagagaccgatagcaaacaagtaccgtgagggaaagatgaaaagaactttggaaagagagttaacagtacgtgaaattgttaaaagggaaacacttgaagttagacttgttatttattagttcaacctttttttttaaagggtgtactctaatgattaacagaccaacatcaatttttgagtgttggagaagggtttaaaggaatgtagcagccattttatgactgtgttttatagactttgaactttgatacaatgcttaagattgaggaatgcagtaaaccat-----------ttttggagggataaattactatcctttatattactgaggatgttggtgtaatagctttaaatgacccgtcttgaaacacggaccaaggagtctaacatgcttgcaagtatttgggtg-tttgaaacccttatgcgtaatgaaagtaaatgtaaatggg--atctgtcaaaagtgcaccattgaccagtcttgattatttatatgaaggtactgagtaagagcaagtatgttgggacccgaaagatggtgaactatgcctgaatagggtgaagccagaggaaactctggtggaagctcgtagcggttctgacgtgcaaatcgatcgtcaaatttgggtataggggcgaaagactaatcgaaccatctagtagctggttcctgccgaagtttccctcagga-------------------------------------------------------------------------------------------------------------------------------------------------------------------------------------------------------------------------------------------------------------------------------------------------------------------------------------------------------------------------------------------------------------------------------------------------------------------------------------------------------------------------------------------------------------------------------------------------------------------------------------------------------------------------------------------------------------------------------------------------------------------------------------------------------------------------------------------------------------------------------------------------------------------------------------------------------------------------------------------------------------------------------------------------------------------------------------
>CENV1A
cattattgat------aaagagtgcacttaattgtggctcaccaattttatctttaatttttca-----------------ccccatcaataaaa--------------tttacaaaacttgttgacatgaagaaga-aattcttcattgttttcaggtataagtagttttcaatcttgaaatctgcattatccccccca-------------acacttttattat------------aatacactatgaaacttgaatgatcat-atataaa-----------ttatcataacttttaacaatggatctcttggctctcacatcgatgaagaacacagtgaaatgtgataagtaatgtgaattgcagaattcagtgaatcattgaatctttgaacgcaccttgcaccttttggtattccaagaggtacacctgtttgagtgtcatgaaacccttctcattattaaatttatttttaatat---------tggatgttgaatgttgcaaaatgaagttcattttgctcattttaaatgcaacaaagttatattcaggaaaag-aaaaaaaaaaggaaactcagatggagtggattgacttgatgtgtaataatgtttttaa-ctgagatcacattgagga------ggaagtt--ctt-ggagctttgccacttttcatcaatgaaattccattcttcttgaaaaggacttctaaagtaaaaaa---------------------gcaattttttttttaagacctcaaatcaggtgggactacccgctgaacttaagcatatcaataagcggaggaaaagaaactaacaaggattccct-tagtaacggcgagtgaagagggaaaagcccaaatttgtaatctaactcctttaacaagagttagagttgtaattttgagaactgttttctgtgctggaccatgtataagtctgttgaaaagcagcatcattgaaggtgataatcctgtttatgacatgggtgttctctaccag---tgctttatgatacagtctcta----agagtcgagttgtttgggaatgcagctcaaagtgggtggtaaattccatctaaggctaaatataggtgagagaccgatagcaaacaagtaccgtgagggaaagatga-------aaagaactttggaaagagagttaacagtac-gtgaaattgttaaaagggaaacacttgaagttagacttgttatttattagttcaacctttttttttaaagggtgtactctaatgattaacagaccaacatcaatttttgagtgttggagaagggtttaaaggaatgtagcagcca---ttttatgactgtgttttatagactt---tgaacttt-----gatacaatgcttaagattgaggaatgcagtaattttnnnnaagacctcaaatcaggtgggactacccgctgaacttaagcatatcaataagcggaggaaaagaaactaacaaggattcccttagtaacggcgagtgaagagggaaaagcccaaatttgtaatctaactcctttaacaagagttagagttgtaattttgagaactgttttctgtgctggaccatgtataagtctgttgaaaagcagcatcattgaaggtgataatcctgtttatgacatgggtgttctctaccagtgctttatgatacagtctctaagagtcgagttgtttgggaatgcagctcaaagtgggtggtaaattccatctaaggctaaatataggtgagagaccgatagcaaacaagtaccgtgagggaaagatgaaaagaactttggaaagagagttaacagtacgtgaaattgttaaaagggaaacacttgaagttagacttgttatttattagttcaacctttttttttaaagggtgtactctaatgattaacagaccaacatcaatttttgagtgttggagaagggtttaaaggaatgtagcagccattttatgactgtgttttatagactttgaactttgatacaatgcttaagattgaggaatgcagtaaaccat-----------ttttggagggataaattactatcctttatattactgaggatgttggtgtaatagctttaaatgacccgtcttgaaacacggaccaaggagtctaacatgcttgcaagtatttgggtg-tttgaaacccttatgcgtaatgaaagtaaatgtaaatggg--atctgtcaaaagtgcaccattgaccagtcttgattatttatatgaaggtactgagtaagagcaagtatgttgggacccgaaagatggtgaactatgcctgaatagggtgaagccagaggaaactctggtggaagctcgtagcggttctgacgtgcaaatcgatcgtcaaatttgggtataggggcgaaagactaatcgaaccatctagtagctggttcctgccgaagtttccctcagga-------------------------------------------------------------------------------------------------------------------------------------------------------------------------------------------------------------------------------------------------------------------------------------------------------------------------------------------------------------------------------------------------------------------------------------------------------------------------------------------------------------------------------------------------------------------------------------------------------------------------------------------------------------------------------------------------------------------------------------------------------------------------------------------------------------------------------------------------------------------------------------------------------------------------------------------------------------------------------------------------------------------------------------------------------------------------------------
>CENV1B
cattattgat------aaagagtgcacttaattgtggctcaccaattttatctttaatttttca-----------------ccccatcaataaaa--------------tttacaaaacttgttgacatgaagaaga-aattcttcattgttttcaggtataagtagttttcaatcttgaaatctgcattatccccccca-------------acacttttattat------------aatacactatgaaacttgaatgatcat-atataaa-----------ttatcataacttttaacaatggatctcttggctctcacatcgatgaagaacacagtgaaatgtgataagtaatgtgaattgcagaattcagtgaatcattgaatctttgaacgcaccttgcaccttttggtattccaagaggtacacctgtttgagtgtcatgaaacccttctcattattaaatttatttttaatat---------tggatgttgaatgttgcaaaatgaagttcattttgctcattttaaatgcaacaaagttatattcaggaaaag-aaaaaaaaaaggaaactcagatggagtggattgacttgatgtgtaataatgtttttaa-ctgagatcacattgagga------ggaagtt--ctt-ggagctttgccacttttcatcaatgaaattccattcttcttgaaaaggacttctaaagtaaaaaa---------------------gcaattttttttttaagacctcaaatcaggtgggactacccgctgaacttaagcatatcaataagcggaggaaaagaaactaacaaggattccct-tagtaacggcgagtgaagagggaaaagcccaaatttgtaatctaactcctttaacaagagttagagttgtaattttgagaactgttttctgtgctggaccatgtataagtctgttgaaaagcagcatcattgaaggtgataatcctgtttatgacatgggtgttctctaccag---tgctttatgatacagtctcta----agagtcgagttgtttgggaatgcagctcaaagtgggtggtaaattccatctaaggctaaatataggtgagagaccgatagcaaacaagtaccgtgagggaaagatga-------aaagaactttggaaagagagttaacagtac-gtgaaattgttaaaagggaaacacttgaagttagacttgttatttattagttcaacctttttttttaaagggtgtactctaatgattaacagaccaacatcaatttttgagtgttggagaagggtttaaaggaatgtagcagcca---ttttatgactgtgttttatagactt---tgaacttt-----gatacaatgcttaagattgaggaatgcagtaattttnnnnaagacctcaaatcaggtgggactacccgctgaacttaagcatatcaataagcggaggaaaagaaactaacaaggattcccttagtaacggcgagtgaagagggaaaagcccaaatttgtaatctaactcctttaacaagagttagagttgtaattttgagaactgttttctgtgctggaccatgtataagtctgttgaaaagcagcatcattgaaggtgataatcctgtttatgacatgggtgttctctaccagtgctttatgatacagtctctaagagtcgagttgtttgggaatgcagctcaaagtgggtggtaaattccatctaaggctaaatataggtgagagaccgatagcaaacaagtaccgtgagggaaagatgaaaagaactttggaaagagagttaacagtacgtgaaattgttaaaagggaaacacttgaagttagacttgttatttattagttcaacctttttttttaaagggtgtactctaatgattaacagaccaacatcaatttttgagtgttggagaagggtttaaaggaatgtagcagccattttatgactgtgttttatagactttgaactttgatacaatgcttaagattgaggaatgcagtaaaccat-----------ttttggagggataaattactatcctttatattactgaggatgttggtgtaatagctttaaatgacccgtcttgaaacacggaccaaggagtctaacatgcttgcaagtatttgggtg-tttgaaacccttatgcgtaatgaaagtaaatgtaaatggg--atctgtcaaaagtgcaccattgaccagtcttgattatttatatgaaggtactgagtaagagcaagtatgttgggacccgaaagatggtgaactatgcctgaatagggtgaagccagaggaaactctggtggaagctcgtagcggttctgacgtgcaaatcgatcgtcaaatttgggtataggggcgaaagactaatcgaaccatctagtagctggttcctgccgaagtttccctcagga-------------------------------------------------------------------------------------------------------------------------------------------------------------------------------------------------------------------------------------------------------------------------------------------------------------------------------------------------------------------------------------------------------------------------------------------------------------------------------------------------------------------------------------------------------------------------------------------------------------------------------------------------------------------------------------------------------------------------------------------------------------------------------------------------------------------------------------------------------------------------------------------------------------------------------------------------------------------------------------------------------------------------------------------------------------------------------------
>CENV1C2
cattattgat------aaagagtgcacttaattgtggctcaccaattttatctttaatttttca-----------------ccccatcaataaaa--------------tttacaaaacttgttgacatgaagaaga-aattcttcattgttttcaggtataagtagttttcaatcttgaaatctgcattatccccccca-------------acacttttattat------------aatacactatgaaacttgaatgatcat-atataaa-----------ttatcataacttttaacaatggatctcttggctctcacatcgatgaagaacacagtgaaatgtgataagtaatgtgaattgcagaattcagtgaatcattgaatctttgaacgcaccttgcaccttttggtattccaagaggtacacctgtttgagtgtcatgaaacccttctcattattaaatttatttttaatat---------tggatgttgaatgttgcaaaatgaagttcattttgctcattttaaatgcaacaaagttatattcaggaaaag-aaaaaaaaaaggaaactcagatggagtggattgacttgatgtgtaataatgtttttaa-ctgagatcacattgagga------ggaagtt--ctt-ggagctttgccacttttcatcaatgaaattccattcttcttgaaaaggacttctaaagtaaaaaa---------------------gcaattttttttttaagacctcaaatcaggtgggactacccgctgaacttaagcatatcaataagcggaggaaaagaaactaacaaggattccct-tagtaacggcgagtgaagagggaaaagcccaaatttgtaatctaactcctttaacaagagttagagttgtaattttgagaactgttttctgtgctggaccatgtataagtctgttgaaaagcagcatcattgaaggtgataatcctgtttatgacatgggtgttctctaccag---tgctttatgatacagtctcta----agagtcgagttgtttgggaatgcagctcaaagtgggtggtaaattccatctaaggctaaatataggtgagagaccgatagcaaacaagtaccgtgagggaaagatga-------aaagaactttggaaagagagttaacagtac-gtgaaattgttaaaagggaaacacttgaagttagacttgttatttattagttcaacctttttttttaaagggtgtactctaatgattaacagaccaacatcaatttttgagtgttggagaagggtttaaaggaatgtagcagcca---ttttatgactgtgttttatagactt---tgaacttt-----gatacaatgcttaagattgaggaatgcagtaattttnnnnaagacctcaaatcaggtgggactacccgctgaacttaagcatatcaataagcggaggaaaagaaactaacaaggattcccttagtaacggcgagtgaagagggaaaagcccaaatttgtaatctaactcctttaacaagagttagagttgtaattttgagaactgttttctgtgctggaccatgtataagtctgttgaaaagcagcatcattgaaggtgataatcctgtttatgacatgggtgttctctaccagtgctttatgatacagtctctaagagtcgagttgtttgggaatgcagctcaaagtgggtggtaaattccatctaaggctaaatataggtgagagaccgatagcaaacaagtaccgtgagggaaagatgaaaagaactttggaaagagagttaacagtacgtgaaattgttaaaagggaaacacttgaagttagacttgttatttattagttcaacctttttttttaaagggtgtactctaatgattaacagaccaacatcaatttttgagtgttggagaagggtttaaaggaatgtagcagccattttatgactgtgttttatagactttgaactttgatacaatgcttaagattgaggaatgcagtaaaccat-----------ttttggagggataaattactatcctttatattactgaggatgttggtgtaatagctttaaatgacccgtcttgaaacacggaccaaggagtctaacatgcttgcaagtatttgggtg-tttgaaacccttatgcgtaatgaaagtaaatgtaaatggg--atctgtcaaaagtgcaccattgaccagtcttgattatttatatgaaggtactgagtaagagcaagtatgttgggacccgaaagatggtgaactatgcctgaatagggtgaagccagaggaaactctggtggaagctcgtagcggttctgacgtgcaaatcgatcgtcaaatttgggtataggggcgaaagactaatcgaaccatctagtagctggttcctgccgaagtttccctcagga-------------------------------------------------------------------------------------------------------------------------------------------------------------------------------------------------------------------------------------------------------------------------------------------------------------------------------------------------------------------------------------------------------------------------------------------------------------------------------------------------------------------------------------------------------------------------------------------------------------------------------------------------------------------------------------------------------------------------------------------------------------------------------------------------------------------------------------------------------------------------------------------------------------------------------------------------------------------------------------------------------------------------------------------------------------------------------------
>CGM01
cattattgat------aaagagtgcacttaattgtggctcaccaattttatctttaatttttca-----------------ccccatcaataaaa--------------tttacaaaacttgttgacatgaagaaga-aattcttcattgttttcaggtataagtagttttcaatcttgaaatctgcattatccccccca-------------acacttttattat------------aatacactatgaaacttgaatgatcat-atataaa-----------ttatcataacttttaacaatggatctcttggctctcacatcgatgaagaacacagtgaaatgtgataagtaatgtgaattgcagaattcagtgaatcattgaatctttgaacgcaccttgcaccttttggtattccaagaggtacacctgtttgagtgtcatgaaacccttctcattattaaatttatttttaatat---------tggatgttgaatgttgcaaaatgaagttcattttgctcattttaaatgcaacaaagttatattcaggaaaag-aaaaaaaaaaggaaactcagatggagtggattgacttgatgtgtaataatgtttttaa-ctgagatcacattgagga------ggaagtt--ctt-ggagctttgccacttttcatcaatgaaattccattcttcttgaaaaggacttctaaagtaaaaaa---------------------gcaattttttttttaagacctcaaatcaggtgggactacccgctgaacttaagcatatcaataagcggaggaaaagaaactaacaaggattccct-tagtaacggcgagtgaagagggaaaagcccaaatttgtaatctaactcctttaacaagagttagagttgtaattttgagaactgttttctgtgctggaccatgtataagtctgttgaaaagcagcatcattgaaggtgataatcctgtttatgacatgggtgttctctaccag---tgctttatgatacagtctcta----agagtcgagttgtttgggaatgcagctcaaagtgggtggtaaattccatctaaggctaaatataggtgagagaccgatagcaaacaagtaccgtgagggaaagatga-------aaagaactttggaaagagagttaacagtac-gtgaaattgttaaaagggaaacacttgaagttagacttgttatttattagttcaacctttttttttaaagggtgtactctaatgattaacagaccaacatcaatttttgagtgttggagaagggtttaaaggaatgtagcagcca---ttttatgactgtgttttatagactt---tgaacttt-----gatacaatgcttaagattgaggaatgcagtaattttnnnnaagacctcaaatcaggtgggactacccgctgaacttaagcatatcaataagcggaggaaaagaaactaacaaggattcccttagtaacggcgagtgaagagggaaaagcccaaatttgtaatctaactcctttaacaagagttagagttgtaattttgagaactgttttctgtgctggaccatgtataagtctgttgaaaagcagcatcattgaaggtgataatcctgtttatgacatgggtgttctctaccagtgctttatgatacagtctctaagagtcgagttgtttgggaatgcagctcaaagtgggtggtaaattccatctaaggctaaatataggtgagagaccgatagcaaacaagtaccgtgagggaaagatgaaaagaactttggaaagagagttaacagtacgtgaaattgttaaaagggaaacacttgaagttagacttgttatttattagttcaacctttttttttaaagggtgtactctaatgattaacagaccaacatcaatttttgagtgttggagaagggtttaaaggaatgtagcagccattttatgactgtgttttatagactttgaactttgatacaatgcttaagattgaggaatgcagtaaaccat-----------ttttggagggataaattactatcctttatattactgaggatgttggtgtaatagctttaaatgacccgtcttgaaacacggaccaaggagtctaacatgcttgcaagtatttgggtg-tttgaaacccttatgcgtaatgaaagtaaatgtaaatggg--atctgtcaaaagtgcaccattgaccagtcttgattatttatatgaaggtactgagtaagagcaagtatgttgggacccgaaagatggtgaactatgcctgaatagggtgaagccagaggaaactctggtggaagctcgtagcggttctgacgtgcaaatcgatcgtcaaatttgggtataggggcgaaagactaatcgaaccatctagtagctggttcctgccgaagtttccctcagga-------------------------------------------------------------------------------------------------------------------------------------------------------------------------------------------------------------------------------------------------------------------------------------------------------------------------------------------------------------------------------------------------------------------------------------------------------------------------------------------------------------------------------------------------------------------------------------------------------------------------------------------------------------------------------------------------------------------------------------------------------------------------------------------------------------------------------------------------------------------------------------------------------------------------------------------------------------------------------------------------------------------------------------------------------------------------------------
>CGM02
cattattgat------aaagagtgcacttaattgtggctcaccaattttatctttaatttttca-----------------ccccatcaataaaa--------------tttacaaaacttgttgacatgaagaaga-aattcttcattgttttcaggtataagtagttttcaatcttgaaatctgcattatccccccca-------------acacttttattat------------aatacactatgaaacttgaatgatcat-atataaa-----------ttatcataacttttaacaatggatctcttggctctcacatcgatgaagaacacagtgaaatgtgataagtaatgtgaattgcagaattcagtgaatcattgaatctttgaacgcaccttgcaccttttggtattccaagaggtacacctgtttgagtgtcatgaaacccttctcattattaaatttatttttaatat---------tggatgttgaatgttgcaaaatgaagttcattttgctcattttaaatgcaacaaagttatattcaggaaaag-aaaaaaaaaaggaaactcagatggagtggattgacttgatgtgtaataatgtttttaa-ctgagatcacattgagga------ggaagtt--ctt-ggagctttgccacttttcatcaatgaaattccattcttcttgaaaaggacttctaaagtaaaaaa---------------------gcaattttttttttaagacctcaaatcaggtgggactacccgctgaacttaagcatatcaataagcggaggaaaagaaactaacaaggattccct-tagtaacggcgagtgaagagggaaaagcccaaatttgtaatctaactcctttaacaagagttagagttgtaattttgagaactgttttctgtgctggaccatgtataagtctgttgaaaagcagcatcattgaaggtgataatcctgtttatgacatgggtgttctctaccag---tgctttatgatacagtctcta----agagtcgagttgtttgggaatgcagctcaaagtgggtggtaaattccatctaaggctaaatataggtgagagaccgatagcaaacaagtaccgtgagggaaagatga-------aaagaactttggaaagagagttaacagtac-gtgaaattgttaaaagggaaacacttgaagttagacttgttatttattagttcaacctttttttttaaagggtgtactctaatgattaacagaccaacatcaatttttgagtgttggagaagggtttaaaggaatgtagcagcca---ttttatgactgtgttttatagactt---tgaacttt-----gatacaatgcttaagattgaggaatgcagtaattttnnnnaagacctcaaatcaggtgggactacccgctgaacttaagcatatcaataagcggaggaaaagaaactaacaaggattcccttagtaacggcgagtgaagagggaaaagcccaaatttgtaatctaactcctttaacaagagttagagttgtaattttgagaactgttttctgtgctggaccatgtataagtctgttgaaaagcagcatcattgaaggtgataatcctgtttatgacatgggtgttctctaccagtgctttatgatacagtctctaagagtcgagttgtttgggaatgcagctcaaagtgggtggtaaattccatctaaggctaaatataggtgagagaccgatagcaaacaagtaccgtgagggaaagatgaaaagaactttggaaagagagttaacagtacgtgaaattgttaaaagggaaacacttgaagttagacttgttatttattagttcaacctttttttttaaagggtgtactctaatgattaacagaccaacatcaatttttgagtgttggagaagggtttaaaggaatgtagcagccattttatgactgtgttttatagactttgaactttgatacaatgcttaagattgaggaatgcagtaaaccat-----------ttttggagggataaattactatcctttatattactgaggatgttggtgtaatagctttaaatgacccgtcttgaaacacggaccaaggagtctaacatgcttgcaagtatttgggtg-tttgaaacccttatgcgtaatgaaagtaaatgtaaatggg--atctgtcaaaagtgcaccattgaccagtcttgattatttatatgaaggtactgagtaagagcaagtatgttgggacccgaaagatggtgaactatgcctgaatagggtgaagccagaggaaactctggtggaagctcgtagcggttctgacgtgcaaatcgatcgtcaaatttgggtataggggcgaaagactaatcgaaccatctagtagctggttcctgccgaagtttccctcagga-------------------------------------------------------------------------------------------------------------------------------------------------------------------------------------------------------------------------------------------------------------------------------------------------------------------------------------------------------------------------------------------------------------------------------------------------------------------------------------------------------------------------------------------------------------------------------------------------------------------------------------------------------------------------------------------------------------------------------------------------------------------------------------------------------------------------------------------------------------------------------------------------------------------------------------------------------------------------------------------------------------------------------------------------------------------------------------
>CGM04
cattattgat------aaagagtgcacttaattgtggctcaccaattttatctttaatttttca-----------------ccccatcaataaaa--------------tttacaaaacttgttgacatgaagaaga-aattcttcattgttttcaggtataagtagttttcaatcttgaaatctgcattatccccccca-------------acacttttattat------------aatacactatgaaacttgaatgatcat-atataaa-----------ttatcataacttttaacaatggatctcttggctctcacatcgatgaagaacacagtgaaatgtgataagtaatgtgaattgcagaattcagtgaatcattgaatctttgaacgcaccttgcaccttttggtattccaagaggtacacctgtttgagtgtcatgaaacccttctcattattaaatttatttttaatat---------tggatgttgaatgttgcaaaatgaagttcattttgctcattttaaatgcaacaaagttatattcaggaaaag-aaaaaaaaaaggaaactcagatggagtggattgacttgatgtgtaataatgtttttaa-ctgagatcacattgagga------ggaagtt--ctt-ggagctttgccacttttcatcaatgaaattccattcttcttgaaaaggacttctaaagtaaaaaa---------------------gcaattttttttttaagacctcaaatcaggtgggactacccgctgaacttaagcatatcaataagcggaggaaaagaaactaacaaggattccct-tagtaacggcgagtgaagagggaaaagcccaaatttgtaatctaactcctttaacaagagttagagttgtaattttgagaactgttttctgtgctggaccatgtataagtctgttgaaaagcagcatcattgaaggtgataatcctgtttatgacatgggtgttctctaccag---tgctttatgatacagtctcta----agagtcgagttgtttgggaatgcagctcaaagtgggtggtaaattccatctaaggctaaatataggtgagagaccgatagcaaacaagtaccgtgagggaaagatga-------aaagaactttggaaagagagttaacagtac-gtgaaattgttaaaagggaaacacttgaagttagacttgttatttattagttcaacctttttttttaaagggtgtactctaatgattaacagaccaacatcaatttttgagtgttggagaagggtttaaaggaatgtagcagcca---ttttatgactgtgttttatagactt---tgaacttt-----gatacaatgcttaagattgaggaatgcagtaattttnnnnaagacctcaaatcaggtgggactacccgctgaacttaagcatatcaataagcggaggaaaagaaactaacaaggattcccttagtaacggcgagtgaagagggaaaagcccaaatttgtaatctaactcctttaacaagagttagagttgtaattttgagaactgttttctgtgctggaccatgtataagtctgttgaaaagcagcatcattgaaggtgataatcctgtttatgacatgggtgttctctaccagtgctttatgatacagtctctaagagtcgagttgtttgggaatgcagctcaaagtgggtggtaaattccatctaaggctaaatataggtgagagaccgatagcaaacaagtaccgtgagggaaagatgaaaagaactttggaaagagagttaacagtacgtgaaattgttaaaagggaaacacttgaagttagacttgttatttattagttcaacctttttttttaaagggtgtactctaatgattaacagaccaacatcaatttttgagtgttggagaagggtttaaaggaatgtagcagccattttatgactgtgttttatagactttgaactttgatacaatgcttaagattgaggaatgcagtaaaccat-----------ttttggagggataaattactatcctttatattactgaggatgttggtgtaatagctttaaatgacccgtcttgaaacacggaccaaggagtctaacatgcttgcaagtatttgggtg-tttgaaacccttatgcgtaatgaaagtaaatgtaaatggg--atctgtcaaaagtgcaccattgaccagtcttgattatttatatgaaggtactgagtaagagcaagtatgttgggacccgaaagatggtgaactatgcctgaatagggtgaagccagaggaaactctggtggaagctcgtagcggttctgacgtgcaaatcgatcgtcaaatttgggtataggggcgaaagactaatcgaaccatctagtagctggttcctgccgaagtttccctcagga-------------------------------------------------------------------------------------------------------------------------------------------------------------------------------------------------------------------------------------------------------------------------------------------------------------------------------------------------------------------------------------------------------------------------------------------------------------------------------------------------------------------------------------------------------------------------------------------------------------------------------------------------------------------------------------------------------------------------------------------------------------------------------------------------------------------------------------------------------------------------------------------------------------------------------------------------------------------------------------------------------------------------------------------------------------------------------------
>CGM06
cattattgat------aaagagtgcacttaattgtggctcaccaattttatctttaatttttca-----------------ccccatcaataaaa--------------tttacaaaacttgttgacatgaagaaga-aattcttcattgttttcaggtataagtagttttcaatcttgaaatctgcattatccccccca-------------acacttttattat------------aatacactatgaaacttgaatgatcat-atataaa-----------ttatcataacttttaacaatggatctcttggctctcacatcgatgaagaacacagtgaaatgtgataagtaatgtgaattgcagaattcagtgaatcattgaatctttgaacgcaccttgcaccttttggtattccaagaggtacacctgtttgagtgtcatgaaacccttctcattattaaatttatttttaatat---------tggatgttgaatgttgcaaaatgaagttcattttgctcattttaaatgcaacaaagttatattcaggaaaag-aaaaaaaaaaggaaactcagatggagtggattgacttgatgtgtaataatgtttttaa-ctgagatcacattgagga------ggaagtt--ctt-ggagctttgccacttttcatcaatgaaattccattcttcttgaaaaggacttctaaagtaaaaaa---------------------gcaattttttttttaagacctcaaatcaggtgggactacccgctgaacttaagcatatcaataagcggaggaaaagaaactaacaaggattccct-tagtaacggcgagtgaagagggaaaagcccaaatttgtaatctaactcctttaacaagagttagagttgtaattttgagaactgttttctgtgctggaccatgtataagtctgttgaaaagcagcatcattgaaggtgataatcctgtttatgacatgggtgttctctaccag---tgctttatgatacagtctcta----agagtcgagttgtttgggaatgcagctcaaagtgggtggtaaattccatctaaggctaaatataggtgagagaccgatagcaaacaagtaccgtgagggaaagatga-------aaagaactttggaaagagagttaacagtac-gtgaaattgttaaaagggaaacacttgaagttagacttgttatttattagttcaacctttttttttaaagggtgtactctaatgattaacagaccaacatcaatttttgagtgttggagaagggtttaaaggaatgtagcagcca---ttttatgactgtgttttatagactt---tgaacttt-----gatacaatgcttaagattgaggaatgcagtaattttnnnnaagacctcaaatcaggtgggactacccgctgaacttaagcatatcaataagcggaggaaaagaaactaacaaggattcccttagtaacggcgagtgaagagggaaaagcccaaatttgtaatctaactcctttaacaagagttagagttgtaattttgagaactgttttctgtgctggaccatgtataagtctgttgaaaagcagcatcattgaaggtgataatcctgtttatgacatgggtgttctctaccagtgctttatgatacagtctctaagagtcgagttgtttgggaatgcagctcaaagtgggtggtaaattccatctaaggctaaatataggtgagagaccgatagcaaacaagtaccgtgagggaaagatgaaaagaactttggaaagagagttaacagtacgtgaaattgttaaaagggaaacacttgaagttagacttgttatttattagttcaacctttttttttaaagggtgtactctaatgattaacagaccaacatcaatttttgagtgttggagaagggtttaaaggaatgtagcagccattttatgactgtgttttatagactttgaactttgatacaatgcttaagattgaggaatgcagtaaaccat-----------ttttggagggataaattactatcctttatattactgaggatgttggtgtaatagctttaaatgacccgtcttgaaacacggaccaaggagtctaacatgcttgcaagtatttgggtg-tttgaaacccttatgcgtaatgaaagtaaatgtaaatggg--atctgtcaaaagtgcaccattgaccagtcttgattatttatatgaaggtactgagtaagagcaagtatgttgggacccgaaagatggtgaactatgcctgaatagggtgaagccagaggaaactctggtggaagctcgtagcggttctgacgtgcaaatcgatcgtcaaatttgggtataggggcgaaagactaatcgaaccatctagtagctggttcctgccgaagtttccctcagga-------------------------------------------------------------------------------------------------------------------------------------------------------------------------------------------------------------------------------------------------------------------------------------------------------------------------------------------------------------------------------------------------------------------------------------------------------------------------------------------------------------------------------------------------------------------------------------------------------------------------------------------------------------------------------------------------------------------------------------------------------------------------------------------------------------------------------------------------------------------------------------------------------------------------------------------------------------------------------------------------------------------------------------------------------------------------------------
>CGM07
cattattgat------aaagagtgcacttaattgtggctcaccaattttatctttaatttttca-----------------ccccatcaataaaa--------------tttacaaaacttgttgacatgaagaaga-aattcttcattgttttcaggtataagtagttttcaatcttgaaatctgcattatccccccca-------------acacttttattat------------aatacactatgaaacttgaatgatcat-atataaa-----------ttatcataacttttaacaatggatctcttggctctcacatcgatgaagaacacagtgaaatgtgataagtaatgtgaattgcagaattcagtgaatcattgaatctttgaacgcaccttgcaccttttggtattccaagaggtacacctgtttgagtgtcatgaaacccttctcattattaaatttatttttaatat---------tggatgttgaatgttgcaaaatgaagttcattttgctcattttaaatgcaacaaagttatattcaggaaaag-aaaaaaaaaaggaaactcagatggagtggattgacttgatgtgtaataatgtttttaa-ctgagatcacattgagga------ggaagtt--ctt-ggagctttgccacttttcatcaatgaaattccattcttcttgaaaaggacttctaaagtaaaaaa---------------------gcaattttttttttaagacctcaaatcaggtgggactacccgctgaacttaagcatatcaataagcggaggaaaagaaactaacaaggattccct-tagtaacggcgagtgaagagggaaaagcccaaatttgtaatctaactcctttaacaagagttagagttgtaattttgagaactgttttctgtgctggaccatgtataagtctgttgaaaagcagcatcattgaaggtgataatcctgtttatgacatgggtgttctctaccag---tgctttatgatacagtctcta----agagtcgagttgtttgggaatgcagctcaaagtgggtggtaaattccatctaaggctaaatataggtgagagaccgatagcaaacaagtaccgtgagggaaagatga-------aaagaactttggaaagagagttaacagtac-gtgaaattgttaaaagggaaacacttgaagttagacttgttatttattagttcaacctttttttttaaagggtgtactctaatgattaacagaccaacatcaatttttgagtgttggagaagggtttaaaggaatgtagcagcca---ttttatgactgtgttttatagactt---tgaacttt-----gatacaatgcttaagattgaggaatgcagtaattttnnnnaagacctcaaatcaggtgggactacccgctgaacttaagcatatcaataagcggaggaaaagaaactaacaaggattcccttagtaacggcgagtgaagagggaaaagcccaaatttgtaatctaactcctttaacaagagttagagttgtaattttgagaactgttttctgtgctggaccatgtataagtctgttgaaaagcagcatcattgaaggtgataatcctgtttatgacatgggtgttctctaccagtgctttatgatacagtctctaagagtcgagttgtttgggaatgcagctcaaagtgggtggtaaattccatctaaggctaaatataggtgagagaccgatagcaaacaagtaccgtgagggaaagatgaaaagaactttggaaagagagttaacagtacgtgaaattgttaaaagggaaacacttgaagttagacttgttatttattagttcaacctttttttttaaagggtgtactctaatgattaacagaccaacatcaatttttgagtgttggagaagggtttaaaggaatgtagcagccattttatgactgtgttttatagactttgaactttgatacaatgcttaagattgaggaatgcagtaaaccat-----------ttttggagggataaattactatcctttatattactgaggatgttggtgtaatagctttaaatgacccgtcttgaaacacggaccaaggagtctaacatgcttgcaagtatttgggtg-tttgaaacccttatgcgtaatgaaagtaaatgtaaatggg--atctgtcaaaagtgcaccattgaccagtcttgattatttatatgaaggtactgagtaagagcaagtatgttgggacccgaaagatggtgaactatgcctgaatagggtgaagccagaggaaactctggtggaagctcgtagcggttctgacgtgcaaatcgatcgtcaaatttgggtataggggcgaaagactaatcgaaccatctagtagctggttcctgccgaagtttccctcagga-------------------------------------------------------------------------------------------------------------------------------------------------------------------------------------------------------------------------------------------------------------------------------------------------------------------------------------------------------------------------------------------------------------------------------------------------------------------------------------------------------------------------------------------------------------------------------------------------------------------------------------------------------------------------------------------------------------------------------------------------------------------------------------------------------------------------------------------------------------------------------------------------------------------------------------------------------------------------------------------------------------------------------------------------------------------------------------
>CGM08
cattattgat------aaagagtgcacttaattgtggctcaccaattttatctttaatttttca-----------------ccccatcaataaaa--------------tttacaaaacttgttgacatgaagaaga-aattcttcattgttttcaggtataagtagttttcaatcttgaaatctgcattatccccccca-------------acacttttattat------------aatacactatgaaacttgaatgatcat-atataaa-----------ttatcataacttttaacaatggatctcttggctctcacatcgatgaagaacacagtgaaatgtgataagtaatgtgaattgcagaattcagtgaatcattgaatctttgaacgcaccttgcaccttttggtattccaagaggtacacctgtttgagtgtcatgaaacccttctcattattaaatttatttttaatat---------tggatgttgaatgttgcaaaatgaagttcattttgctcattttaaatgcaacaaagttatattcaggaaaag-aaaaaaaaaaggaaactcagatggagtggattgacttgatgtgtaataatgtttttaa-ctgagatcacattgagga------ggaagtt--ctt-ggagctttgccacttttcatcaatgaaattccattcttcttgaaaaggacttctaaagtaaaaaa---------------------gcaattttttttttaagacctcaaatcaggtgggactacccgctgaacttaagcatatcaataagcggaggaaaagaaactaacaaggattccct-tagtaacggcgagtgaagagggaaaagcccaaatttgtaatctaactcctttaacaagagttagagttgtaattttgagaactgttttctgtgctggaccatgtataagtctgttgaaaagcagcatcattgaaggtgataatcctgtttatgacatgggtgttctctaccag---tgctttatgatacagtctcta----agagtcgagttgtttgggaatgcagctcaaagtgggtggtaaattccatctaaggctaaatataggtgagagaccgatagcaaacaagtaccgtgagggaaagatga-------aaagaactttggaaagagagttaacagtac-gtgaaattgttaaaagggaaacacttgaagttagacttgttatttattagttcaacctttttttttaaagggtgtactctaatgattaacagaccaacatcaatttttgagtgttggagaagggtttaaaggaatgtagcagcca---ttttatgactgtgttttatagactt---tgaacttt-----gatacaatgcttaagattgaggaatgcagtaattttnnnnaagacctcaaatcaggtgggactacccgctgaacttaagcatatcaataagcggaggaaaagaaactaacaaggattcccttagtaacggcgagtgaagagggaaaagcccaaatttgtaatctaactcctttaacaagagttagagttgtaattttgagaactgttttctgtgctggaccatgtataagtctgttgaaaagcagcatcattgaaggtgataatcctgtttatgacatgggtgttctctaccagtgctttatgatacagtctctaagagtcgagttgtttgggaatgcagctcaaagtgggtggtaaattccatctaaggctaaatataggtgagagaccgatagcaaacaagtaccgtgagggaaagatgaaaagaactttggaaagagagttaacagtacgtgaaattgttaaaagggaaacacttgaagttagacttgttatttattagttcaacctttttttttaaagggtgtactctaatgattaacagaccaacatcaatttttgagtgttggagaagggtttaaaggaatgtagcagccattttatgactgtgttttatagactttgaactttgatacaatgcttaagattgaggaatgcagtaaaccat-----------ttttggagggataaattactatcctttatattactgaggatgttggtgtaatagctttaaatgacccgtcttgaaacacggaccaaggagtctaacatgcttgcaagtatttgggtg-tttgaaacccttatgcgtaatgaaagtaaatgtaaatggg--atctgtcaaaagtgcaccattgaccagtcttgattatttatatgaaggtactgagtaagagcaagtatgttgggacccgaaagatggtgaactatgcctgaatagggtgaagccagaggaaactctggtggaagctcgtagcggttctgacgtgcaaatcgatcgtcaaatttgggtataggggcgaaagactaatcgaaccatctagtagctggttcctgccgaagtttccctcagga-------------------------------------------------------------------------------------------------------------------------------------------------------------------------------------------------------------------------------------------------------------------------------------------------------------------------------------------------------------------------------------------------------------------------------------------------------------------------------------------------------------------------------------------------------------------------------------------------------------------------------------------------------------------------------------------------------------------------------------------------------------------------------------------------------------------------------------------------------------------------------------------------------------------------------------------------------------------------------------------------------------------------------------------------------------------------------------
>CGM09
cattattgat------aaagagtgcacttaattgtggctcaccaattttatctttaatttttca-----------------ccccatcaataaaa--------------tttacaaaacttgttgacatgaagaaga-aattcttcattgttttcaggtataagtagttttcaatcttgaaatctgcattatccccccca-------------acacttttattat------------aatacactatgaaacttgaatgatcat-atataaa-----------ttatcataacttttaacaatggatctcttggctctcacatcgatgaagaacacagtgaaatgtgataagtaatgtgaattgcagaattcagtgaatcattgaatctttgaacgcaccttgcaccttttggtattccaagaggtacacctgtttgagtgtcatgaaacccttctcattattaaatttatttttaatat---------tggatgttgaatgttgcaaaatgaagttcattttgctcattttaaatgcaacaaagttatattcaggaaaag-aaaaaaaaaaggaaactcagatggagtggattgacttgatgtgtaataatgtttttaa-ctgagatcacattgagga------ggaagtt--ctt-ggagctttgccacttttcatcaatgaaattccattcttcttgaaaaggacttctaaagtaaaaaa---------------------gcaattttttttttaagacctcaaatcaggtgggactacccgctgaacttaagcatatcaataagcggaggaaaagaaactaacaaggattccct-tagtaacggcgagtgaagagggaaaagcccaaatttgtaatctaactcctttaacaagagttagagttgtaattttgagaactgttttctgtgctggaccatgtataagtctgttgaaaagcagcatcattgaaggtgataatcctgtttatgacatgggtgttctctaccag---tgctttatgatacagtctcta----agagtcgagttgtttgggaatgcagctcaaagtgggtggtaaattccatctaaggctaaatataggtgagagaccgatagcaaacaagtaccgtgagggaaagatga-------aaagaactttggaaagagagttaacagtac-gtgaaattgttaaaagggaaacacttgaagttagacttgttatttattagttcaacctttttttttaaagggtgtactctaatgattaacagaccaacatcaatttttgagtgttggagaagggtttaaaggaatgtagcagcca---ttttatgactgtgttttatagactt---tgaacttt-----gatacaatgcttaagattgaggaatgcagtaattttnnnnaagacctcaaatcaggtgggactacccgctgaacttaagcatatcaataagcggaggaaaagaaactaacaaggattcccttagtaacggcgagtgaagagggaaaagcccaaatttgtaatctaactcctttaacaagagttagagttgtaattttgagaactgttttctgtgctggaccatgtataagtctgttgaaaagcagcatcattgaaggtgataatcctgtttatgacatgggtgttctctaccagtgctttatgatacagtctctaagagtcgagttgtttgggaatgcagctcaaagtgggtggtaaattccatctaaggctaaatataggtgagagaccgatagcaaacaagtaccgtgagggaaagatgaaaagaactttggaaagagagttaacagtacgtgaaattgttaaaagggaaacacttgaagttagacttgttatttattagttcaacctttttttttaaagggtgtactctaatgattaacagaccaacatcaatttttgagtgttggagaagggtttaaaggaatgtagcagccattttatgactgtgttttatagactttgaactttgatacaatgcttaagattgaggaatgcagtaaaccat-----------ttttggagggataaattactatcctttatattactgaggatgttggtgtaatagctttaaatgacccgtcttgaaacacggaccaaggagtctaacatgcttgcaagtatttgggtg-tttgaaacccttatgcgtaatgaaagtaaatgtaaatggg--atctgtcaaaagtgcaccattgaccagtcttgattatttatatgaaggtactgagtaagagcaagtatgttgggacccgaaagatggtgaactatgcctgaatagggtgaagccagaggaaactctggtggaagctcgtagcggttctgacgtgcaaatcgatcgtcaaatttgggtataggggcgaaagactaatcgaaccatctagtagctggttcctgccgaagtttccctcagga-------------------------------------------------------------------------------------------------------------------------------------------------------------------------------------------------------------------------------------------------------------------------------------------------------------------------------------------------------------------------------------------------------------------------------------------------------------------------------------------------------------------------------------------------------------------------------------------------------------------------------------------------------------------------------------------------------------------------------------------------------------------------------------------------------------------------------------------------------------------------------------------------------------------------------------------------------------------------------------------------------------------------------------------------------------------------------------
>CGM10
cattattgat------aaagagtgcacttaattgtggctcaccaattttatctttaatttttca-----------------ccccatcaataaaa--------------tttacaaaacttgttgacatgaagaaga-aattcttcattgttttcaggtataagtagttttcaatcttgaaatctgcattatccccccca-------------acacttttattat------------aatacactatgaaacttgaatgatcat-atataaa-----------ttatcataacttttaacaatggatctcttggctctcacatcgatgaagaacacagtgaaatgtgataagtaatgtgaattgcagaattcagtgaatcattgaatctttgaacgcaccttgcaccttttggtattccaagaggtacacctgtttgagtgtcatgaaacccttctcattattaaatttatttttaatat---------tggatgttgaatgttgcaaaatgaagttcattttgctcattttaaatgcaacaaagttatattcaggaaaag-aaaaaaaaaaggaaactcagatggagtggattgacttgatgtgtaataatgtttttaa-ctgagatcacattgagga------ggaagtt--ctt-ggagctttgccacttttcatcaatgaaattccattcttcttgaaaaggacttctaaagtaaaaaa---------------------gcaattttttttttaagacctcaaatcaggtgggactacccgctgaacttaagcatatcaataagcggaggaaaagaaactaacaaggattccct-tagtaacggcgagtgaagagggaaaagcccaaatttgtaatctaactcctttaacaagagttagagttgtaattttgagaactgttttctgtgctggaccatgtataagtctgttgaaaagcagcatcattgaaggtgataatcctgtttatgacatgggtgttctctaccag---tgctttatgatacagtctcta----agagtcgagttgtttgggaatgcagctcaaagtgggtggtaaattccatctaaggctaaatataggtgagagaccgatagcaaacaagtaccgtgagggaaagatga-------aaagaactttggaaagagagttaacagtac-gtgaaattgttaaaagggaaacacttgaagttagacttgttatttattagttcaacctttttttttaaagggtgtactctaatgattaacagaccaacatcaatttttgagtgttggagaagggtttaaaggaatgtagcagcca---ttttatgactgtgttttatagactt---tgaacttt-----gatacaatgcttaagattgaggaatgcagtaattttnnnnaagacctcaaatcaggtgggactacccgctgaacttaagcatatcaataagcggaggaaaagaaactaacaaggattcccttagtaacggcgagtgaagagggaaaagcccaaatttgtaatctaactcctttaacaagagttagagttgtaattttgagaactgttttctgtgctggaccatgtataagtctgttgaaaagcagcatcattgaaggtgataatcctgtttatgacatgggtgttctctaccagtgctttatgatacagtctctaagagtcgagttgtttgggaatgcagctcaaagtgggtggtaaattccatctaaggctaaatataggtgagagaccgatagcaaacaagtaccgtgagggaaagatgaaaagaactttggaaagagagttaacagtacgtgaaattgttaaaagggaaacacttgaagttagacttgttatttattagttcaacctttttttttaaagggtgtactctaatgattaacagaccaacatcaatttttgagtgttggagaagggtttaaaggaatgtagcagccattttatgactgtgttttatagactttgaactttgatacaatgcttaagattgaggaatgcagtaaaccat-----------ttttggagggataaattactatcctttatattactgaggatgttggtgtaatagctttaaatgacccgtcttgaaacacggaccaaggagtctaacatgcttgcaagtatttgggtg-tttgaaacccttatgcgtaatgaaagtaaatgtaaatggg--atctgtcaaaagtgcaccattgaccagtcttgattatttatatgaaggtactgagtaagagcaagtatgttgggacccgaaagatggtgaactatgcctgaatagggtgaagccagaggaaactctggtggaagctcgtagcggttctgacgtgcaaatcgatcgtcaaatttgggtataggggcgaaagactaatcgaaccatctagtagctggttcctgccgaagtttccctcagga-------------------------------------------------------------------------------------------------------------------------------------------------------------------------------------------------------------------------------------------------------------------------------------------------------------------------------------------------------------------------------------------------------------------------------------------------------------------------------------------------------------------------------------------------------------------------------------------------------------------------------------------------------------------------------------------------------------------------------------------------------------------------------------------------------------------------------------------------------------------------------------------------------------------------------------------------------------------------------------------------------------------------------------------------------------------------------------
>CGM11
cattattgat------aaagagtgcacttaattgtggctcaccaattttatctttaatttttca-----------------ccccatcaataaaa--------------tttacaaaacttgttgacatgaagaaga-aattcttcattgttttcaggtataagtagttttcaatcttgaaatctgcattatccccccca-------------acacttttattat------------aatacactatgaaacttgaatgatcat-atataaa-----------ttatcataacttttaacaatggatctcttggctctcacatcgatgaagaacacagtgaaatgtgataagtaatgtgaattgcagaattcagtgaatcattgaatctttgaacgcaccttgcaccttttggtattccaagaggtacacctgtttgagtgtcatgaaacccttctcattattaaatttatttttaatat---------tggatgttgaatgttgcaaaatgaagttcattttgctcattttaaatgcaacaaagttatattcaggaaaag-aaaaaaaaaaggaaactcagatggagtggattgacttgatgtgtaataatgtttttaa-ctgagatcacattgagga------ggaagtt--ctt-ggagctttgccacttttcatcaatgaaattccattcttcttgaaaaggacttctaaagtaaaaaa---------------------gcaattttttttttaagacctcaaatcaggtgggactacccgctgaacttaagcatatcaataagcggaggaaaagaaactaacaaggattccct-tagtaacggcgagtgaagagggaaaagcccaaatttgtaatctaactcctttaacaagagttagagttgtaattttgagaactgttttctgtgctggaccatgtataagtctgttgaaaagcagcatcattgaaggtgataatcctgtttatgacatgggtgttctctaccag---tgctttatgatacagtctcta----agagtcgagttgtttgggaatgcagctcaaagtgggtggtaaattccatctaaggctaaatataggtgagagaccgatagcaaacaagtaccgtgagggaaagatga-------aaagaactttggaaagagagttaacagtac-gtgaaattgttaaaagggaaacacttgaagttagacttgttatttattagttcaacctttttttttaaagggtgtactctaatgattaacagaccaacatcaatttttgagtgttggagaagggtttaaaggaatgtagcagcca---ttttatgactgtgttttatagactt---tgaacttt-----gatacaatgcttaagattgaggaatgcagtaattttnnnnaagacctcaaatcaggtgggactacccgctgaacttaagcatatcaataagcggaggaaaagaaactaacaaggattcccttagtaacggcgagtgaagagggaaaagcccaaatttgtaatctaactcctttaacaagagttagagttgtaattttgagaactgttttctgtgctggaccatgtataagtctgttgaaaagcagcatcattgaaggtgataatcctgtttatgacatgggtgttctctaccagtgctttatgatacagtctctaagagtcgagttgtttgggaatgcagctcaaagtgggtggtaaattccatctaaggctaaatataggtgagagaccgatagcaaacaagtaccgtgagggaaagatgaaaagaactttggaaagagagttaacagtacgtgaaattgttaaaagggaaacacttgaagttagacttgttatttattagttcaacctttttttttaaagggtgtactctaatgattaacagaccaacatcaatttttgagtgttggagaagggtttaaaggaatgtagcagccattttatgactgtgttttatagactttgaactttgatacaatgcttaagattgaggaatgcagtaaaccat-----------ttttggagggataaattactatcctttatattactgaggatgttggtgtaatagctttaaatgacccgtcttgaaacacggaccaaggagtctaacatgcttgcaagtatttgggtg-tttgaaacccttatgcgtaatgaaagtaaatgtaaatggg--atctgtcaaaagtgcaccattgaccagtcttgattatttatatgaaggtactgagtaagagcaagtatgttgggacccgaaagatggtgaactatgcctgaatagggtgaagccagaggaaactctggtggaagctcgtagcggttctgacgtgcaaatcgatcgtcaaatttgggtataggggcgaaagactaatcgaaccatctagtagctggttcctgccgaagtttccctcagga-------------------------------------------------------------------------------------------------------------------------------------------------------------------------------------------------------------------------------------------------------------------------------------------------------------------------------------------------------------------------------------------------------------------------------------------------------------------------------------------------------------------------------------------------------------------------------------------------------------------------------------------------------------------------------------------------------------------------------------------------------------------------------------------------------------------------------------------------------------------------------------------------------------------------------------------------------------------------------------------------------------------------------------------------------------------------------------
>CGM12
cattattgat------aaagagtgcacttaattgtggctcaccaattttatctttaatttttca-----------------ccccatcaataaaa--------------tttacaaaacttgttgacatgaagaaga-aattcttcattgttttcaggtataagtagttttcaatcttgaaatctgcattatccccccca-------------acacttttattat------------aatacactatgaaacttgaatgatcat-atataaa-----------ttatcataacttttaacaatggatctcttggctctcacatcgatgaagaacacagtgaaatgtgataagtaatgtgaattgcagaattcagtgaatcattgaatctttgaacgcaccttgcaccttttggtattccaagaggtacacctgtttgagtgtcatgaaacccttctcattattaaatttatttttaatat---------tggatgttgaatgttgcaaaatgaagttcattttgctcattttaaatgcaacaaagttatattcaggaaaag-aaaaaaaaaaggaaactcagatggagtggattgacttgatgtgtaataatgtttttaa-ctgagatcacattgagga------ggaagtt--ctt-ggagctttgccacttttcatcaatgaaattccattcttcttgaaaaggacttctaaagtaaaaaa---------------------gcaattttttttttaagacctcaaatcaggtgggactacccgctgaacttaagcatatcaataagcggaggaaaagaaactaacaaggattccct-tagtaacggcgagtgaagagggaaaagcccaaatttgtaatctaactcctttaacaagagttagagttgtaattttgagaactgttttctgtgctggaccatgtataagtctgttgaaaagcagcatcattgaaggtgataatcctgtttatgacatgggtgttctctaccag---tgctttatgatacagtctcta----agagtcgagttgtttgggaatgcagctcaaagtgggtggtaaattccatctaaggctaaatataggtgagagaccgatagcaaacaagtaccgtgagggaaagatga-------aaagaactttggaaagagagttaacagtac-gtgaaattgttaaaagggaaacacttgaagttagacttgttatttattagttcaacctttttttttaaagggtgtactctaatgattaacagaccaacatcaatttttgagtgttggagaagggtttaaaggaatgtagcagcca---ttttatgactgtgttttatagactt---tgaacttt-----gatacaatgcttaagattgaggaatgcagtaattttnnnnaagacctcaaatcaggtgggactacccgctgaacttaagcatatcaataagcggaggaaaagaaactaacaaggattcccttagtaacggcgagtgaagagggaaaagcccaaatttgtaatctaactcctttaacaagagttagagttgtaattttgagaactgttttctgtgctggaccatgtataagtctgttgaaaagcagcatcattgaaggtgataatcctgtttatgacatgggtgttctctaccagtgctttatgatacagtctctaagagtcgagttgtttgggaatgcagctcaaagtgggtggtaaattccatctaaggctaaatataggtgagagaccgatagcaaacaagtaccgtgagggaaagatgaaaagaactttggaaagagagttaacagtacgtgaaattgttaaaagggaaacacttgaagttagacttgttatttattagttcaacctttttttttaaagggtgtactctaatgattaacagaccaacatcaatttttgagtgttggagaagggtttaaaggaatgtagcagccattttatgactgtgttttatagactttgaactttgatacaatgcttaagattgaggaatgcagtaaaccat-----------ttttggagggataaattactatcctttatattactgaggatgttggtgtaatagctttaaatgacccgtcttgaaacacggaccaaggagtctaacatgcttgcaagtatttgggtg-tttgaaacccttatgcgtaatgaaagtaaatgtaaatggg--atctgtcaaaagtgcaccattgaccagtcttgattatttatatgaaggtactgagtaagagcaagtatgttgggacccgaaagatggtgaactatgcctgaatagggtgaagccagaggaaactctggtggaagctcgtagcggttctgacgtgcaaatcgatcgtcaaatttgggtataggggcgaaagactaatcgaaccatctagtagctggttcctgccgaagtttccctcagga-------------------------------------------------------------------------------------------------------------------------------------------------------------------------------------------------------------------------------------------------------------------------------------------------------------------------------------------------------------------------------------------------------------------------------------------------------------------------------------------------------------------------------------------------------------------------------------------------------------------------------------------------------------------------------------------------------------------------------------------------------------------------------------------------------------------------------------------------------------------------------------------------------------------------------------------------------------------------------------------------------------------------------------------------------------------------------------
>CGM13
cattattgat------aaagagtgcacttaattgtggctcaccaattttatctttaatttttca-----------------ccccatcaataaaa--------------tttacaaaacttgttgacatgaagaaga-aattcttcattgttttcaggtataagtagttttcaatcttgaaatctgcattatccccccca-------------acacttttattat------------aatacactatgaaacttgaatgatcat-atataaa-----------ttatcataacttttaacaatggatctcttggctctcacatcgatgaagaacacagtgaaatgtgataagtaatgtgaattgcagaattcagtgaatcattgaatctttgaacgcaccttgcaccttttggtattccaagaggtacacctgtttgagtgtcatgaaacccttctcattattaaatttatttttaatat---------tggatgttgaatgttgcaaaatgaagttcattttgctcattttaaatgcaacaaagttatattcaggaaaag-aaaaaaaaaaggaaactcagatggagtggattgacttgatgtgtaataatgtttttaa-ctgagatcacattgagga------ggaagtt--ctt-ggagctttgccacttttcatcaatgaaattccattcttcttgaaaaggacttctaaagtaaaaaa---------------------gcaattttttttttaagacctcaaatcaggtgggactacccgctgaacttaagcatatcaataagcggaggaaaagaaactaacaaggattccct-tagtaacggcgagtgaagagggaaaagcccaaatttgtaatctaactcctttaacaagagttagagttgtaattttgagaactgttttctgtgctggaccatgtataagtctgttgaaaagcagcatcattgaaggtgataatcctgtttatgacatgggtgttctctaccag---tgctttatgatacagtctcta----agagtcgagttgtttgggaatgcagctcaaagtgggtggtaaattccatctaaggctaaatataggtgagagaccgatagcaaacaagtaccgtgagggaaagatga-------aaagaactttggaaagagagttaacagtac-gtgaaattgttaaaagggaaacacttgaagttagacttgttatttattagttcaacctttttttttaaagggtgtactctaatgattaacagaccaacatcaatttttgagtgttggagaagggtttaaaggaatgtagcagcca---ttttatgactgtgttttatagactt---tgaacttt-----gatacaatgcttaagattgaggaatgcagtaattttnnnnaagacctcaaatcaggtgggactacccgctgaacttaagcatatcaataagcggaggaaaagaaactaacaaggattcccttagtaacggcgagtgaagagggaaaagcccaaatttgtaatctaactcctttaacaagagttagagttgtaattttgagaactgttttctgtgctggaccatgtataagtctgttgaaaagcagcatcattgaaggtgataatcctgtttatgacatgggtgttctctaccagtgctttatgatacagtctctaagagtcgagttgtttgggaatgcagctcaaagtgggtggtaaattccatctaaggctaaatataggtgagagaccgatagcaaacaagtaccgtgagggaaagatgaaaagaactttggaaagagagttaacagtacgtgaaattgttaaaagggaaacacttgaagttagacttgttatttattagttcaacctttttttttaaagggtgtactctaatgattaacagaccaacatcaatttttgagtgttggagaagggtttaaaggaatgtagcagccattttatgactgtgttttatagactttgaactttgatacaatgcttaagattgaggaatgcagtaaaccat-----------ttttggagggataaattactatcctttatattactgaggatgttggtgtaatagctttaaatgacccgtcttgaaacacggaccaaggagtctaacatgcttgcaagtatttgggtg-tttgaaacccttatgcgtaatgaaagtaaatgtaaatggg--atctgtcaaaagtgcaccattgaccagtcttgattatttatatgaaggtactgagtaagagcaagtatgttgggacccgaaagatggtgaactatgcctgaatagggtgaagccagaggaaactctggtggaagctcgtagcggttctgacgtgcaaatcgatcgtcaaatttgggtataggggcgaaagactaatcgaaccatctagtagctggttcctgccgaagtttccctcagga-------------------------------------------------------------------------------------------------------------------------------------------------------------------------------------------------------------------------------------------------------------------------------------------------------------------------------------------------------------------------------------------------------------------------------------------------------------------------------------------------------------------------------------------------------------------------------------------------------------------------------------------------------------------------------------------------------------------------------------------------------------------------------------------------------------------------------------------------------------------------------------------------------------------------------------------------------------------------------------------------------------------------------------------------------------------------------------
>CGM14
cattattgat------aaagagtgcacttaattgtggctcaccaattttatctttaatttttca-----------------ccccatcaataaaa--------------tttacaaaacttgttgacatgaagaaga-aattcttcattgttttcaggtataagtagttttcaatcttgaaatctgcattatccccccca-------------acacttttattat------------aatacactatgaaacttgaatgatcat-atataaa-----------ttatcataacttttaacaatggatctcttggctctcacatcgatgaagaacacagtgaaatgtgataagtaatgtgaattgcagaattcagtgaatcattgaatctttgaacgcaccttgcaccttttggtattccaagaggtacacctgtttgagtgtcatgaaacccttctcattattaaatttatttttaatat---------tggatgttgaatgttgcaaaatgaagttcattttgctcattttaaatgcaacaaagttatattcaggaaaag-aaaaaaaaaaggaaactcagatggagtggattgacttgatgtgtaataatgtttttaa-ctgagatcacattgagga------ggaagtt--ctt-ggagctttgccacttttcatcaatgaaattccattcttcttgaaaaggacttctaaagtaaaaaa---------------------gcaattttttttttaagacctcaaatcaggtgggactacccgctgaacttaagcatatcaataagcggaggaaaagaaactaacaaggattccct-tagtaacggcgagtgaagagggaaaagcccaaatttgtaatctaactcctttaacaagagttagagttgtaattttgagaactgttttctgtgctggaccatgtataagtctgttgaaaagcagcatcattgaaggtgataatcctgtttatgacatgggtgttctctaccag---tgctttatgatacagtctcta----agagtcgagttgtttgggaatgcagctcaaagtgggtggtaaattccatctaaggctaaatataggtgagagaccgatagcaaacaagtaccgtgagggaaagatga-------aaagaactttggaaagagagttaacagtac-gtgaaattgttaaaagggaaacacttgaagttagacttgttatttattagttcaacctttttttttaaagggtgtactctaatgattaacagaccaacatcaatttttgagtgttggagaagggtttaaaggaatgtagcagcca---ttttatgactgtgttttatagactt---tgaacttt-----gatacaatgcttaagattgaggaatgcagtaattttnnnnaagacctcaaatcaggtgggactacccgctgaacttaagcatatcaataagcggaggaaaagaaactaacaaggattcccttagtaacggcgagtgaagagggaaaagcccaaatttgtaatctaactcctttaacaagagttagagttgtaattttgagaactgttttctgtgctggaccatgtataagtctgttgaaaagcagcatcattgaaggtgataatcctgtttatgacatgggtgttctctaccagtgctttatgatacagtctctaagagtcgagttgtttgggaatgcagctcaaagtgggtggtaaattccatctaaggctaaatataggtgagagaccgatagcaaacaagtaccgtgagggaaagatgaaaagaactttggaaagagagttaacagtacgtgaaattgttaaaagggaaacacttgaagttagacttgttatttattagttcaacctttttttttaaagggtgtactctaatgattaacagaccaacatcaatttttgagtgttggagaagggtttaaaggaatgtagcagccattttatgactgtgttttatagactttgaactttgatacaatgcttaagattgaggaatgcagtaaaccat-----------ttttggagggataaattactatcctttatattactgaggatgttggtgtaatagctttaaatgacccgtcttgaaacacggaccaaggagtctaacatgcttgcaagtatttgggtg-tttgaaacccttatgcgtaatgaaagtaaatgtaaatggg--atctgtcaaaagtgcaccattgaccagtcttgattatttatatgaaggtactgagtaagagcaagtatgttgggacccgaaagatggtgaactatgcctgaatagggtgaagccagaggaaactctggtggaagctcgtagcggttctgacgtgcaaatcgatcgtcaaatttgggtataggggcgaaagactaatcgaaccatctagtagctggttcctgccgaagtttccctcagga-------------------------------------------------------------------------------------------------------------------------------------------------------------------------------------------------------------------------------------------------------------------------------------------------------------------------------------------------------------------------------------------------------------------------------------------------------------------------------------------------------------------------------------------------------------------------------------------------------------------------------------------------------------------------------------------------------------------------------------------------------------------------------------------------------------------------------------------------------------------------------------------------------------------------------------------------------------------------------------------------------------------------------------------------------------------------------------
>CGM15
cattattgat------aaagagtgcacttaattgtggctcaccaattttatctttaatttttca-----------------ccccatcaataaaa--------------tttacaaaacttgttgacatgaagaaga-aattcttcattgttttcaggtataagtagttttcaatcttgaaatctgcattatccccccca-------------acacttttattat------------aatacactatgaaacttgaatgatcat-atataaa-----------ttatcataacttttaacaatggatctcttggctctcacatcgatgaagaacacagtgaaatgtgataagtaatgtgaattgcagaattcagtgaatcattgaatctttgaacgcaccttgcaccttttggtattccaagaggtacacctgtttgagtgtcatgaaacccttctcattattaaatttatttttaatat---------tggatgttgaatgttgcaaaatgaagttcattttgctcattttaaatgcaacaaagttatattcaggaaaag-aaaaaaaaaaggaaactcagatggagtggattgacttgatgtgtaataatgtttttaa-ctgagatcacattgagga------ggaagtt--ctt-ggagctttgccacttttcatcaatgaaattccattcttcttgaaaaggacttctaaagtaaaaaa---------------------gcaattttttttttaagacctcaaatcaggtgggactacccgctgaacttaagcatatcaataagcggaggaaaagaaactaacaaggattccct-tagtaacggcgagtgaagagggaaaagcccaaatttgtaatctaactcctttaacaagagttagagttgtaattttgagaactgttttctgtgctggaccatgtataagtctgttgaaaagcagcatcattgaaggtgataatcctgtttatgacatgggtgttctctaccag---tgctttatgatacagtctcta----agagtcgagttgtttgggaatgcagctcaaagtgggtggtaaattccatctaaggctaaatataggtgagagaccgatagcaaacaagtaccgtgagggaaagatga-------aaagaactttggaaagagagttaacagtac-gtgaaattgttaaaagggaaacacttgaagttagacttgttatttattagttcaacctttttttttaaagggtgtactctaatgattaacagaccaacatcaatttttgagtgttggagaagggtttaaaggaatgtagcagcca---ttttatgactgtgttttatagactt---tgaacttt-----gatacaatgcttaagattgaggaatgcagtaattttnnnnaagacctcaaatcaggtgggactacccgctgaacttaagcatatcaataagcggaggaaaagaaactaacaaggattcccttagtaacggcgagtgaagagggaaaagcccaaatttgtaatctaactcctttaacaagagttagagttgtaattttgagaactgttttctgtgctggaccatgtataagtctgttgaaaagcagcatcattgaaggtgataatcctgtttatgacatgggtgttctctaccagtgctttatgatacagtctctaagagtcgagttgtttgggaatgcagctcaaagtgggtggtaaattccatctaaggctaaatataggtgagagaccgatagcaaacaagtaccgtgagggaaagatgaaaagaactttggaaagagagttaacagtacgtgaaattgttaaaagggaaacacttgaagttagacttgttatttattagttcaacctttttttttaaagggtgtactctaatgattaacagaccaacatcaatttttgagtgttggagaagggtttaaaggaatgtagcagccattttatgactgtgttttatagactttgaactttgatacaatgcttaagattgaggaatgcagtaaaccat-----------ttttggagggataaattactatcctttatattactgaggatgttggtgtaatagctttaaatgacccgtcttgaaacacggaccaaggagtctaacatgcttgcaagtatttgggtg-tttgaaacccttatgcgtaatgaaagtaaatgtaaatggg--atctgtcaaaagtgcaccattgaccagtcttgattatttatatgaaggtactgagtaagagcaagtatgttgggacccgaaagatggtgaactatgcctgaatagggtgaagccagaggaaactctggtggaagctcgtagcggttctgacgtgcaaatcgatcgtcaaatttgggtataggggcgaaagactaatcgaaccatctagtagctggttcctgccgaagtttccctcagga-------------------------------------------------------------------------------------------------------------------------------------------------------------------------------------------------------------------------------------------------------------------------------------------------------------------------------------------------------------------------------------------------------------------------------------------------------------------------------------------------------------------------------------------------------------------------------------------------------------------------------------------------------------------------------------------------------------------------------------------------------------------------------------------------------------------------------------------------------------------------------------------------------------------------------------------------------------------------------------------------------------------------------------------------------------------------------------
>CGM16
cattattgat------aaagagtgcacttaattgtggctcaccaattttatctttaatttttca-----------------ccccatcaataaaa--------------tttacaaaacttgttgacatgaagaaga-aattcttcattgttttcaggtataagtagttttcaatcttgaaatctgcattatccccccca-------------acacttttattat------------aatacactatgaaacttgaatgatcat-atataaa-----------ttatcataacttttaacaatggatctcttggctctcacatcgatgaagaacacagtgaaatgtgataagtaatgtgaattgcagaattcagtgaatcattgaatctttgaacgcaccttgcaccttttggtattccaagaggtacacctgtttgagtgtcatgaaacccttctcattattaaatttatttttaatat---------tggatgttgaatgttgcaaaatgaagttcattttgctcattttaaatgcaacaaagttatattcaggaaaag-aaaaaaaaaaggaaactcagatggagtggattgacttgatgtgtaataatgtttttaa-ctgagatcacattgagga------ggaagtt--ctt-ggagctttgccacttttcatcaatgaaattccattcttcttgaaaaggacttctaaagtaaaaaa---------------------gcaattttttttttaagacctcaaatcaggtgggactacccgctgaacttaagcatatcaataagcggaggaaaagaaactaacaaggattccct-tagtaacggcgagtgaagagggaaaagcccaaatttgtaatctaactcctttaacaagagttagagttgtaattttgagaactgttttctgtgctggaccatgtataagtctgttgaaaagcagcatcattgaaggtgataatcctgtttatgacatgggtgttctctaccag---tgctttatgatacagtctcta----agagtcgagttgtttgggaatgcagctcaaagtgggtggtaaattccatctaaggctaaatataggtgagagaccgatagcaaacaagtaccgtgagggaaagatga-------aaagaactttggaaagagagttaacagtac-gtgaaattgttaaaagggaaacacttgaagttagacttgttatttattagttcaacctttttttttaaagggtgtactctaatgattaacagaccaacatcaatttttgagtgttggagaagggtttaaaggaatgtagcagcca---ttttatgactgtgttttatagactt---tgaacttt-----gatacaatgcttaagattgaggaatgcagtaattttnnnnaagacctcaaatcaggtgggactacccgctgaacttaagcatatcaataagcggaggaaaagaaactaacaaggattcccttagtaacggcgagtgaagagggaaaagcccaaatttgtaatctaactcctttaacaagagttagagttgtaattttgagaactgttttctgtgctggaccatgtataagtctgttgaaaagcagcatcattgaaggtgataatcctgtttatgacatgggtgttctctaccagtgctttatgatacagtctctaagagtcgagttgtttgggaatgcagctcaaagtgggtggtaaattccatctaaggctaaatataggtgagagaccgatagcaaacaagtaccgtgagggaaagatgaaaagaactttggaaagagagttaacagtacgtgaaattgttaaaagggaaacacttgaagttagacttgttatttattagttcaacctttttttttaaagggtgtactctaatgattaacagaccaacatcaatttttgagtgttggagaagggtttaaaggaatgtagcagccattttatgactgtgttttatagactttgaactttgatacaatgcttaagattgaggaatgcagtaaaccat-----------ttttggagggataaattactatcctttatattactgaggatgttggtgtaatagctttaaatgacccgtcttgaaacacggaccaaggagtctaacatgcttgcaagtatttgggtg-tttgaaacccttatgcgtaatgaaagtaaatgtaaatggg--atctgtcaaaagtgcaccattgaccagtcttgattatttatatgaaggtactgagtaagagcaagtatgttgggacccgaaagatggtgaactatgcctgaatagggtgaagccagaggaaactctggtggaagctcgtagcggttctgacgtgcaaatcgatcgtcaaatttgggtataggggcgaaagactaatcgaaccatctagtagctggttcctgccgaagtttccctcagga-------------------------------------------------------------------------------------------------------------------------------------------------------------------------------------------------------------------------------------------------------------------------------------------------------------------------------------------------------------------------------------------------------------------------------------------------------------------------------------------------------------------------------------------------------------------------------------------------------------------------------------------------------------------------------------------------------------------------------------------------------------------------------------------------------------------------------------------------------------------------------------------------------------------------------------------------------------------------------------------------------------------------------------------------------------------------------------
>CGM17
cattattgat------aaagagtgcacttaattgtggctcaccaattttatctttaatttttca-----------------ccccatcaataaaa--------------tttacaaaacttgttgacatgaagaaga-aattcttcattgttttcaggtataagtagttttcaatcttgaaatctgcattatccccccca-------------acacttttattat------------aatacactatgaaacttgaatgatcat-atataaa-----------ttatcataacttttaacaatggatctcttggctctcacatcgatgaagaacacagtgaaatgtgataagtaatgtgaattgcagaattcagtgaatcattgaatctttgaacgcaccttgcaccttttggtattccaagaggtacacctgtttgagtgtcatgaaacccttctcattattaaatttatttttaatat---------tggatgttgaatgttgcaaaatgaagttcattttgctcattttaaatgcaacaaagttatattcaggaaaag-aaaaaaaaaaggaaactcagatggagtggattgacttgatgtgtaataatgtttttaa-ctgagatcacattgagga------ggaagtt--ctt-ggagctttgccacttttcatcaatgaaattccattcttcttgaaaaggacttctaaagtaaaaaa---------------------gcaattttttttttaagacctcaaatcaggtgggactacccgctgaacttaagcatatcaataagcggaggaaaagaaactaacaaggattccct-tagtaacggcgagtgaagagggaaaagcccaaatttgtaatctaactcctttaacaagagttagagttgtaattttgagaactgttttctgtgctggaccatgtataagtctgttgaaaagcagcatcattgaaggtgataatcctgtttatgacatgggtgttctctaccag---tgctttatgatacagtctcta----agagtcgagttgtttgggaatgcagctcaaagtgggtggtaaattccatctaaggctaaatataggtgagagaccgatagcaaacaagtaccgtgagggaaagatga-------aaagaactttggaaagagagttaacagtac-gtgaaattgttaaaagggaaacacttgaagttagacttgttatttattagttcaacctttttttttaaagggtgtactctaatgattaacagaccaacatcaatttttgagtgttggagaagggtttaaaggaatgtagcagcca---ttttatgactgtgttttatagactt---tgaacttt-----gatacaatgcttaagattgaggaatgcagtaattttnnnnaagacctcaaatcaggtgggactacccgctgaacttaagcatatcaataagcggaggaaaagaaactaacaaggattcccttagtaacggcgagtgaagagggaaaagcccaaatttgtaatctaactcctttaacaagagttagagttgtaattttgagaactgttttctgtgctggaccatgtataagtctgttgaaaagcagcatcattgaaggtgataatcctgtttatgacatgggtgttctctaccagtgctttatgatacagtctctaagagtcgagttgtttgggaatgcagctcaaagtgggtggtaaattccatctaaggctaaatataggtgagagaccgatagcaaacaagtaccgtgagggaaagatgaaaagaactttggaaagagagttaacagtacgtgaaattgttaaaagggaaacacttgaagttagacttgttatttattagttcaacctttttttttaaagggtgtactctaatgattaacagaccaacatcaatttttgagtgttggagaagggtttaaaggaatgtagcagccattttatgactgtgttttatagactttgaactttgatacaatgcttaagattgaggaatgcagtaaaccat-----------ttttggagggataaattactatcctttatattactgaggatgttggtgtaatagctttaaatgacccgtcttgaaacacggaccaaggagtctaacatgcttgcaagtatttgggtg-tttgaaacccttatgcgtaatgaaagtaaatgtaaatggg--atctgtcaaaagtgcaccattgaccagtcttgattatttatatgaaggtactgagtaagagcaagtatgttgggacccgaaagatggtgaactatgcctgaatagggtgaagccagaggaaactctggtggaagctcgtagcggttctgacgtgcaaatcgatcgtcaaatttgggtataggggcgaaagactaatcgaaccatctagtagctggttcctgccgaagtttccctcagga-------------------------------------------------------------------------------------------------------------------------------------------------------------------------------------------------------------------------------------------------------------------------------------------------------------------------------------------------------------------------------------------------------------------------------------------------------------------------------------------------------------------------------------------------------------------------------------------------------------------------------------------------------------------------------------------------------------------------------------------------------------------------------------------------------------------------------------------------------------------------------------------------------------------------------------------------------------------------------------------------------------------------------------------------------------------------------------
>CGM18
cattattgat------aaagagtgcacttaattgtggctcaccaattttatctttaatttttca-----------------ccccatcaataaaa--------------tttacaaaacttgttgacatgaagaaga-aattcttcattgttttcaggtataagtagttttcaatcttgaaatctgcattatccccccca-------------acacttttattat------------aatacactatgaaacttgaatgatcat-atataaa-----------ttatcataacttttaacaatggatctcttggctctcacatcgatgaagaacacagtgaaatgtgataagtaatgtgaattgcagaattcagtgaatcattgaatctttgaacgcaccttgcaccttttggtattccaagaggtacacctgtttgagtgtcatgaaacccttctcattattaaatttatttttaatat---------tggatgttgaatgttgcaaaatgaagttcattttgctcattttaaatgcaacaaagttatattcaggaaaag-aaaaaaaaaaggaaactcagatggagtggattgacttgatgtgtaataatgtttttaa-ctgagatcacattgagga------ggaagtt--ctt-ggagctttgccacttttcatcaatgaaattccattcttcttgaaaaggacttctaaagtaaaaaa---------------------gcaattttttttttaagacctcaaatcaggtgggactacccgctgaacttaagcatatcaataagcggaggaaaagaaactaacaaggattccct-tagtaacggcgagtgaagagggaaaagcccaaatttgtaatctaactcctttaacaagagttagagttgtaattttgagaactgttttctgtgctggaccatgtataagtctgttgaaaagcagcatcattgaaggtgataatcctgtttatgacatgggtgttctctaccag---tgctttatgatacagtctcta----agagtcgagttgtttgggaatgcagctcaaagtgggtggtaaattccatctaaggctaaatataggtgagagaccgatagcaaacaagtaccgtgagggaaagatga-------aaagaactttggaaagagagttaacagtac-gtgaaattgttaaaagggaaacacttgaagttagacttgttatttattagttcaacctttttttttaaagggtgtactctaatgattaacagaccaacatcaatttttgagtgttggagaagggtttaaaggaatgtagcagcca---ttttatgactgtgttttatagactt---tgaacttt-----gatacaatgcttaagattgaggaatgcagtaattttnnnnaagacctcaaatcaggtgggactacccgctgaacttaagcatatcaataagcggaggaaaagaaactaacaaggattcccttagtaacggcgagtgaagagggaaaagcccaaatttgtaatctaactcctttaacaagagttagagttgtaattttgagaactgttttctgtgctggaccatgtataagtctgttgaaaagcagcatcattgaaggtgataatcctgtttatgacatgggtgttctctaccagtgctttatgatacagtctctaagagtcgagttgtttgggaatgcagctcaaagtgggtggtaaattccatctaaggctaaatataggtgagagaccgatagcaaacaagtaccgtgagggaaagatgaaaagaactttggaaagagagttaacagtacgtgaaattgttaaaagggaaacacttgaagttagacttgttatttattagttcaacctttttttttaaagggtgtactctaatgattaacagaccaacatcaatttttgagtgttggagaagggtttaaaggaatgtagcagccattttatgactgtgttttatagactttgaactttgatacaatgcttaagattgaggaatgcagtaaaccat-----------ttttggagggataaattactatcctttatattactgaggatgttggtgtaatagctttaaatgacccgtcttgaaacacggaccaaggagtctaacatgcttgcaagtatttgggtg-tttgaaacccttatgcgtaatgaaagtaaatgtaaatggg--atctgtcaaaagtgcaccattgaccagtcttgattatttatatgaaggtactgagtaagagcaagtatgttgggacccgaaagatggtgaactatgcctgaatagggtgaagccagaggaaactctggtggaagctcgtagcggttctgacgtgcaaatcgatcgtcaaatttgggtataggggcgaaagactaatcgaaccatctagtagctggttcctgccgaagtttccctcagga-------------------------------------------------------------------------------------------------------------------------------------------------------------------------------------------------------------------------------------------------------------------------------------------------------------------------------------------------------------------------------------------------------------------------------------------------------------------------------------------------------------------------------------------------------------------------------------------------------------------------------------------------------------------------------------------------------------------------------------------------------------------------------------------------------------------------------------------------------------------------------------------------------------------------------------------------------------------------------------------------------------------------------------------------------------------------------------
>CGM19
cattattgat------aaagagtgcacttaattgtggctcaccaattttatctttaatttttca-----------------ccccatcaataaaa--------------tttacaaaacttgttgacatgaagaaga-aattcttcattgttttcaggtataagtagttttcaatcttgaaatctgcattatccccccca-------------acacttttattat------------aatacactatgaaacttgaatgatcat-atataaa-----------ttatcataacttttaacaatggatctcttggctctcacatcgatgaagaacacagtgaaatgtgataagtaatgtgaattgcagaattcagtgaatcattgaatctttgaacgcaccttgcaccttttggtattccaagaggtacacctgtttgagtgtcatgaaacccttctcattattaaatttatttttaatat---------tggatgttgaatgttgcaaaatgaagttcattttgctcattttaaatgcaacaaagttatattcaggaaaag-aaaaaaaaaaggaaactcagatggagtggattgacttgatgtgtaataatgtttttaa-ctgagatcacattgagga------ggaagtt--ctt-ggagctttgccacttttcatcaatgaaattccattcttcttgaaaaggacttctaaagtaaaaaa---------------------gcaattttttttttaagacctcaaatcaggtgggactacccgctgaacttaagcatatcaataagcggaggaaaagaaactaacaaggattccct-tagtaacggcgagtgaagagggaaaagcccaaatttgtaatctaactcctttaacaagagttagagttgtaattttgagaactgttttctgtgctggaccatgtataagtctgttgaaaagcagcatcattgaaggtgataatcctgtttatgacatgggtgttctctaccag---tgctttatgatacagtctcta----agagtcgagttgtttgggaatgcagctcaaagtgggtggtaaattccatctaaggctaaatataggtgagagaccgatagcaaacaagtaccgtgagggaaagatga-------aaagaactttggaaagagagttaacagtac-gtgaaattgttaaaagggaaacacttgaagttagacttgttatttattagttcaacctttttttttaaagggtgtactctaatgattaacagaccaacatcaatttttgagtgttggagaagggtttaaaggaatgtagcagcca---ttttatgactgtgttttatagactt---tgaacttt-----gatacaatgcttaagattgaggaatgcagtaattttnnnnaagacctcaaatcaggtgggactacccgctgaacttaagcatatcaataagcggaggaaaagaaactaacaaggattcccttagtaacggcgagtgaagagggaaaagcccaaatttgtaatctaactcctttaacaagagttagagttgtaattttgagaactgttttctgtgctggaccatgtataagtctgttgaaaagcagcatcattgaaggtgataatcctgtttatgacatgggtgttctctaccagtgctttatgatacagtctctaagagtcgagttgtttgggaatgcagctcaaagtgggtggtaaattccatctaaggctaaatataggtgagagaccgatagcaaacaagtaccgtgagggaaagatgaaaagaactttggaaagagagttaacagtacgtgaaattgttaaaagggaaacacttgaagttagacttgttatttattagttcaacctttttttttaaagggtgtactctaatgattaacagaccaacatcaatttttgagtgttggagaagggtttaaaggaatgtagcagccattttatgactgtgttttatagactttgaactttgatacaatgcttaagattgaggaatgcagtaaaccat-----------ttttggagggataaattactatcctttatattactgaggatgttggtgtaatagctttaaatgacccgtcttgaaacacggaccaaggagtctaacatgcttgcaagtatttgggtg-tttgaaacccttatgcgtaatgaaagtaaatgtaaatggg--atctgtcaaaagtgcaccattgaccagtcttgattatttatatgaaggtactgagtaagagcaagtatgttgggacccgaaagatggtgaactatgcctgaatagggtgaagccagaggaaactctggtggaagctcgtagcggttctgacgtgcaaatcgatcgtcaaatttgggtataggggcgaaagactaatcgaaccatctagtagctggttcctgccgaagtttccctcagga-------------------------------------------------------------------------------------------------------------------------------------------------------------------------------------------------------------------------------------------------------------------------------------------------------------------------------------------------------------------------------------------------------------------------------------------------------------------------------------------------------------------------------------------------------------------------------------------------------------------------------------------------------------------------------------------------------------------------------------------------------------------------------------------------------------------------------------------------------------------------------------------------------------------------------------------------------------------------------------------------------------------------------------------------------------------------------------
>CGM20
cattattgat------aaagagtgcacttaattgtggctcaccaattttatctttaatttttca-----------------ccccatcaataaaa--------------tttacaaaacttgttgacatgaagaaga-aattcttcattgttttcaggtataagtagttttcaatcttgaaatctgcattatccccccca-------------acacttttattat------------aatacactatgaaacttgaatgatcat-atataaa-----------ttatcataacttttaacaatggatctcttggctctcacatcgatgaagaacacagtgaaatgtgataagtaatgtgaattgcagaattcagtgaatcattgaatctttgaacgcaccttgcaccttttggtattccaagaggtacacctgtttgagtgtcatgaaacccttctcattattaaatttatttttaatat---------tggatgttgaatgttgcaaaatgaagttcattttgctcattttaaatgcaacaaagttatattcaggaaaag-aaaaaaaaaaggaaactcagatggagtggattgacttgatgtgtaataatgtttttaa-ctgagatcacattgagga------ggaagtt--ctt-ggagctttgccacttttcatcaatgaaattccattcttcttgaaaaggacttctaaagtaaaaaa---------------------gcaattttttttttaagacctcaaatcaggtgggactacccgctgaacttaagcatatcaataagcggaggaaaagaaactaacaaggattccct-tagtaacggcgagtgaagagggaaaagcccaaatttgtaatctaactcctttaacaagagttagagttgtaattttgagaactgttttctgtgctggaccatgtataagtctgttgaaaagcagcatcattgaaggtgataatcctgtttatgacatgggtgttctctaccag---tgctttatgatacagtctcta----agagtcgagttgtttgggaatgcagctcaaagtgggtggtaaattccatctaaggctaaatataggtgagagaccgatagcaaacaagtaccgtgagggaaagatga-------aaagaactttggaaagagagttaacagtac-gtgaaattgttaaaagggaaacacttgaagttagacttgttatttattagttcaacctttttttttaaagggtgtactctaatgattaacagaccaacatcaatttttgagtgttggagaagggtttaaaggaatgtagcagcca---ttttatgactgtgttttatagactt---tgaacttt-----gatacaatgcttaagattgaggaatgcagtaattttnnnnaagacctcaaatcaggtgggactacccgctgaacttaagcatatcaataagcggaggaaaagaaactaacaaggattcccttagtaacggcgagtgaagagggaaaagcccaaatttgtaatctaactcctttaacaagagttagagttgtaattttgagaactgttttctgtgctggaccatgtataagtctgttgaaaagcagcatcattgaaggtgataatcctgtttatgacatgggtgttctctaccagtgctttatgatacagtctctaagagtcgagttgtttgggaatgcagctcaaagtgggtggtaaattccatctaaggctaaatataggtgagagaccgatagcaaacaagtaccgtgagggaaagatgaaaagaactttggaaagagagttaacagtacgtgaaattgttaaaagggaaacacttgaagttagacttgttatttattagttcaacctttttttttaaagggtgtactctaatgattaacagaccaacatcaatttttgagtgttggagaagggtttaaaggaatgtagcagccattttatgactgtgttttatagactttgaactttgatacaatgcttaagattgaggaatgcagtaaaccat-----------ttttggagggataaattactatcctttatattactgaggatgttggtgtaatagctttaaatgacccgtcttgaaacacggaccaaggagtctaacatgcttgcaagtatttgggtg-tttgaaacccttatgcgtaatgaaagtaaatgtaaatggg--atctgtcaaaagtgcaccattgaccagtcttgattatttatatgaaggtactgagtaagagcaagtatgttgggacccgaaagatggtgaactatgcctgaatagggtgaagccagaggaaactctggtggaagctcgtagcggttctgacgtgcaaatcgatcgtcaaatttgggtataggggcgaaagactaatcgaaccatctagtagctggttcctgccgaagtttccctcagga-------------------------------------------------------------------------------------------------------------------------------------------------------------------------------------------------------------------------------------------------------------------------------------------------------------------------------------------------------------------------------------------------------------------------------------------------------------------------------------------------------------------------------------------------------------------------------------------------------------------------------------------------------------------------------------------------------------------------------------------------------------------------------------------------------------------------------------------------------------------------------------------------------------------------------------------------------------------------------------------------------------------------------------------------------------------------------------
>CL1A
cattattgat------aaagagtgcacttaattgtggctcaccaattttatctttaatttttca-----------------ccccatcaataaaa--------------tttacaaaacttgttgacatgaagaaga-aattcttcattgttttcaggtataagtagttttcaatcttgaaatctgcattatccccccca-------------acacttttattat------------aatacactatgaaacttgaatgatcat-atataaa-----------ttatcataacttttaacaatggatctcttggctctcacatcgatgaagaacacagtgaaatgtgataagtaatgtgaattgcagaattcagtgaatcattgaatctttgaacgcaccttgcaccttttggtattccaagaggtacacctgtttgagtgtcatgaaacccttctcattattaaatttatttttaatat---------tggatgttgaatgttgcaaaatgaagttcattttgctcattttaaatgcaacaaagttatattcaggaaaag-aaaaaaaaaaggaaactcagatggagtggattgacttgatgtgtaataatgtttttaa-ctgagatcacattgagga------ggaagtt--ctt-ggagctttgccacttttcatcaatgaaattccattcttcttgaaaaggacttctaaagtaaaaaa---------------------gcaattttttttttaagacctcaaatcaggtgggactacccgctgaacttaagcatatcaataagcggaggaaaagaaactaacaaggattccct-tagtaacggcgagtgaagagggaaaagcccaaatttgtaatctaactcctttaacaagagttagagttgtaattttgagaactgttttctgtgctggaccatgtataagtctgttgaaaagcagcatcattgaaggtgataatcctgtttatgacatgggtgttctctaccag---tgctttatgatacagtctcta----agagtcgagttgtttgggaatgcagctcaaagtgggtggtaaattccatctaaggctaaatataggtgagagaccgatagcaaacaagtaccgtgagggaaagatga-------aaagaactttggaaagagagttaacagtac-gtgaaattgttaaaagggaaacacttgaagttagacttgttatttattagttcaacctttttttttaaagggtgtactctaatgattaacagaccaacatcaatttttgagtgttggagaagggtttaaaggaatgtagcagcca---ttttatgactgtgttttatagactt---tgaacttt-----gatacaatgcttaagattgaggaatgcagtaattttnnnnaagacctcaaatcaggtgggactacccgctgaacttaagcatatcaataagcggaggaaaagaaactaacaaggattcccttagtaacggcgagtgaagagggaaaagcccaaatttgtaatctaactcctttaacaagagttagagttgtaattttgagaactgttttctgtgctggaccatgtataagtctgttgaaaagcagcatcattgaaggtgataatcctgtttatgacatgggtgttctctaccagtgctttatgatacagtctctaagagtcgagttgtttgggaatgcagctcaaagtgggtggtaaattccatctaaggctaaatataggtgagagaccgatagcaaacaagtaccgtgagggaaagatgaaaagaactttggaaagagagttaacagtacgtgaaattgttaaaagggaaacacttgaagttagacttgttatttattagttcaacctttttttttaaagggtgtactctaatgattaacagaccaacatcaatttttgagtgttggagaagggtttaaaggaatgtagcagccattttatgactgtgttttatagactttgaactttgatacaatgcttaagattgaggaatgcagtaaaccat-----------ttttggagggataaattactatcctttatattactgaggatgttggtgtaatagctttaaatgacccgtcttgaaacacggaccaaggagtctaacatgcttgcaagtatttgggtg-tttgaaacccttatgcgtaatgaaagtaaatgtaaatggg--atctgtcaaaagtgcaccattgaccagtcttgattatttatatgaaggtactgagtaagagcaagtatgttgggacccgaaagatggtgaactatgcctgaatagggtgaagccagaggaaactctggtggaagctcgtagcggttctgacgtgcaaatcgatcgtcaaatttgggtataggggcgaaagactaatcgaaccatctagtagctggttcctgccgaagtttccctcagga-------------------------------------------------------------------------------------------------------------------------------------------------------------------------------------------------------------------------------------------------------------------------------------------------------------------------------------------------------------------------------------------------------------------------------------------------------------------------------------------------------------------------------------------------------------------------------------------------------------------------------------------------------------------------------------------------------------------------------------------------------------------------------------------------------------------------------------------------------------------------------------------------------------------------------------------------------------------------------------------------------------------------------------------------------------------------------------
>CL4A
cattattgat------aaagagtgcacttaattgtggctcaccaattttatctttaatttttca-----------------ccccatcaataaaa--------------tttacaaaacttgttgacatgaagaaga-aattcttcattgttttcaggtataagtagttttcaatcttgaaatctgcattatccccccca-------------acacttttattat------------aatacactatgaaacttgaatgatcat-atataaa-----------ttatcataacttttaacaatggatctcttggctctcacatcgatgaagaacacagtgaaatgtgataagtaatgtgaattgcagaattcagtgaatcattgaatctttgaacgcaccttgcaccttttggtattccaagaggtacacctgtttgagtgtcatgaaacccttctcattattaaatttatttttaatat---------tggatgttgaatgttgcaaaatgaagttcattttgctcattttaaatgcaacaaagttatattcaggaaaag-aaaaaaaaaaggaaactcagatggagtggattgacttgatgtgtaataatgtttttaa-ctgagatcacattgagga------ggaagtt--ctt-ggagctttgccacttttcatcaatgaaattccattcttcttgaaaaggacttctaaagtaaaaaa---------------------gcaattttttttttaagacctcaaatcaggtgggactacccgctgaacttaagcatatcaataagcggaggaaaagaaactaacaaggattccct-tagtaacggcgagtgaagagggaaaagcccaaatttgtaatctaactcctttaacaagagttagagttgtaattttgagaactgttttctgtgctggaccatgtataagtctgttgaaaagcagcatcattgaaggtgataatcctgtttatgacatgggtgttctctaccag---tgctttatgatacagtctcta----agagtcgagttgtttgggaatgcagctcaaagtgggtggtaaattccatctaaggctaaatataggtgagagaccgatagcaaacaagtaccgtgagggaaagatga-------aaagaactttggaaagagagttaacagtac-gtgaaattgttaaaagggaaacacttgaagttagacttgttatttattagttcaacctttttttttaaagggtgtactctaatgattaacagaccaacatcaatttttgagtgttggagaagggtttaaaggaatgtagcagcca---ttttatgactgtgttttatagactt---tgaacttt-----gatacaatgcttaagattgaggaatgcagtaattttnnnnaagacctcaaatcaggtgggactacccgctgaacttaagcatatcaataagcggaggaaaagaaactaacaaggattcccttagtaacggcgagtgaagagggaaaagcccaaatttgtaatctaactcctttaacaagagttagagttgtaattttgagaactgttttctgtgctggaccatgtataagtctgttgaaaagcagcatcattgaaggtgataatcctgtttatgacatgggtgttctctaccagtgctttatgatacagtctctaagagtcgagttgtttgggaatgcagctcaaagtgggtggtaaattccatctaaggctaaatataggtgagagaccgatagcaaacaagtaccgtgagggaaagatgaaaagaactttggaaagagagttaacagtacgtgaaattgttaaaagggaaacacttgaagttagacttgttatttattagttcaacctttttttttaaagggtgtactctaatgattaacagaccaacatcaatttttgagtgttggagaagggtttaaaggaatgtagcagccattttatgactgtgttttatagactttgaactttgatacaatgcttaagattgaggaatgcagtaaaccat-----------ttttggagggataaattactatcctttatattactgaggatgttggtgtaatagctttaaatgacccgtcttgaaacacggaccaaggagtctaacatgcttgcaagtatttgggtg-tttgaaacccttatgcgtaatgaaagtaaatgtaaatggg--atctgtcaaaagtgcaccattgaccagtcttgattatttatatgaaggtactgagtaagagcaagtatgttgggacccgaaagatggtgaactatgcctgaatagggtgaagccagaggaaactctggtggaagctcgtagcggttctgacgtgcaaatcgatcgtcaaatttgggtataggggcgaaagactaatcgaaccatctagtagctggttcctgccgaagtttccctcagga-------------------------------------------------------------------------------------------------------------------------------------------------------------------------------------------------------------------------------------------------------------------------------------------------------------------------------------------------------------------------------------------------------------------------------------------------------------------------------------------------------------------------------------------------------------------------------------------------------------------------------------------------------------------------------------------------------------------------------------------------------------------------------------------------------------------------------------------------------------------------------------------------------------------------------------------------------------------------------------------------------------------------------------------------------------------------------------
>CL9A
cattattgat------aaagagtgcacttaattgtggctcaccaattttatctttaatttttca-----------------ccccatcaataaaa--------------tttacaaaacttgttgacatgaagaaga-aattcttcattgttttcaggtataagtagttttcaatcttgaaatctgcattatccccccca-------------acacttttattat------------aatacactatgaaacttgaatgatcat-atataaa-----------ttatcataacttttaacaatggatctcttggctctcacatcgatgaagaacacagtgaaatgtgataagtaatgtgaattgcagaattcagtgaatcattgaatctttgaacgcaccttgcaccttttggtattccaagaggtacacctgtttgagtgtcatgaaacccttctcattattaaatttatttttaatat---------tggatgttgaatgttgcaaaatgaagttcattttgctcattttaaatgcaacaaagttatattcaggaaaag-aaaaaaaaaaggaaactcagatggagtggattgacttgatgtgtaataatgtttttaa-ctgagatcacattgagga------ggaagtt--ctt-ggagctttgccacttttcatcaatgaaattccattcttcttgaaaaggacttctaaagtaaaaaa---------------------gcaattttttttttaagacctcaaatcaggtgggactacccgctgaacttaagcatatcaataagcggaggaaaagaaactaacaaggattccct-tagtaacggcgagtgaagagggaaaagcccaaatttgtaatctaactcctttaacaagagttagagttgtaattttgagaactgttttctgtgctggaccatgtataagtctgttgaaaagcagcatcattgaaggtgataatcctgtttatgacatgggtgttctctaccag---tgctttatgatacagtctcta----agagtcgagttgtttgggaatgcagctcaaagtgggtggtaaattccatctaaggctaaatataggtgagagaccgatagcaaacaagtaccgtgagggaaagatga-------aaagaactttggaaagagagttaacagtac-gtgaaattgttaaaagggaaacacttgaagttagacttgttatttattagttcaacctttttttttaaagggtgtactctaatgattaacagaccaacatcaatttttgagtgttggagaagggtttaaaggaatgtagcagcca---ttttatgactgtgttttatagactt---tgaacttt-----gatacaatgcttaagattgaggaatgcagtaattttnnnnaagacctcaaatcaggtgggactacccgctgaacttaagcatatcaataagcggaggaaaagaaactaacaaggattcccttagtaacggcgagtgaagagggaaaagcccaaatttgtaatctaactcctttaacaagagttagagttgtaattttgagaactgttttctgtgctggaccatgtataagtctgttgaaaagcagcatcattgaaggtgataatcctgtttatgacatgggtgttctctaccagtgctttatgatacagtctctaagagtcgagttgtttgggaatgcagctcaaagtgggtggtaaattccatctaaggctaaatataggtgagagaccgatagcaaacaagtaccgtgagggaaagatgaaaagaactttggaaagagagttaacagtacgtgaaattgttaaaagggaaacacttgaagttagacttgttatttattagttcaacctttttttttaaagggtgtactctaatgattaacagaccaacatcaatttttgagtgttggagaagggtttaaaggaatgtagcagccattttatgactgtgttttatagactttgaactttgatacaatgcttaagattgaggaatgcagtaaaccat-----------ttttggagggataaattactatcctttatattactgaggatgttggtgtaatagctttaaatgacccgtcttgaaacacggaccaaggagtctaacatgcttgcaagtatttgggtg-tttgaaacccttatgcgtaatgaaagtaaatgtaaatggg--atctgtcaaaagtgcaccattgaccagtcttgattatttatatgaaggtactgagtaagagcaagtatgttgggacccgaaagatggtgaactatgcctgaatagggtgaagccagaggaaactctggtggaagctcgtagcggttctgacgtgcaaatcgatcgtcaaatttgggtataggggcgaaagactaatcgaaccatctagtagctggttcctgccgaagtttccctcagga-------------------------------------------------------------------------------------------------------------------------------------------------------------------------------------------------------------------------------------------------------------------------------------------------------------------------------------------------------------------------------------------------------------------------------------------------------------------------------------------------------------------------------------------------------------------------------------------------------------------------------------------------------------------------------------------------------------------------------------------------------------------------------------------------------------------------------------------------------------------------------------------------------------------------------------------------------------------------------------------------------------------------------------------------------------------------------------
>CL9B
cattattgat------aaagagtgcacttaattgtggctcaccaattttatctttaatttttca-----------------ccccatcaataaaa--------------tttacaaaacttgttgacatgaagaaga-aattcttcattgttttcaggtataagtagttttcaatcttgaaatctgcattatccccccca-------------acacttttattat------------aatacactatgaaacttgaatgatcat-atataaa-----------ttatcataacttttaacaatggatctcttggctctcacatcgatgaagaacacagtgaaatgtgataagtaatgtgaattgcagaattcagtgaatcattgaatctttgaacgcaccttgcaccttttggtattccaagaggtacacctgtttgagtgtcatgaaacccttctcattattaaatttatttttaatat---------tggatgttgaatgttgcaaaatgaagttcattttgctcattttaaatgcaacaaagttatattcaggaaaag-aaaaaaaaaaggaaactcagatggagtggattgacttgatgtgtaataatgtttttaa-ctgagatcacattgagga------ggaagtt--ctt-ggagctttgccacttttcatcaatgaaattccattcttcttgaaaaggacttctaaagtaaaaaa---------------------gcaattttttttttaagacctcaaatcaggtgggactacccgctgaacttaagcatatcaataagcggaggaaaagaaactaacaaggattccct-tagtaacggcgagtgaagagggaaaagcccaaatttgtaatctaactcctttaacaagagttagagttgtaattttgagaactgttttctgtgctggaccatgtataagtctgttgaaaagcagcatcattgaaggtgataatcctgtttatgacatgggtgttctctaccag---tgctttatgatacagtctcta----agagtcgagttgtttgggaatgcagctcaaagtgggtggtaaattccatctaaggctaaatataggtgagagaccgatagcaaacaagtaccgtgagggaaagatga-------aaagaactttggaaagagagttaacagtac-gtgaaattgttaaaagggaaacacttgaagttagacttgttatttattagttcaacctttttttttaaagggtgtactctaatgattaacagaccaacatcaatttttgagtgttggagaagggtttaaaggaatgtagcagcca---ttttatgactgtgttttatagactt---tgaacttt-----gatacaatgcttaagattgaggaatgcagtaattttnnnnaagacctcaaatcaggtgggactacccgctgaacttaagcatatcaataagcggaggaaaagaaactaacaaggattcccttagtaacggcgagtgaagagggaaaagcccaaatttgtaatctaactcctttaacaagagttagagttgtaattttgagaactgttttctgtgctggaccatgtataagtctgttgaaaagcagcatcattgaaggtgataatcctgtttatgacatgggtgttctctaccagtgctttatgatacagtctctaagagtcgagttgtttgggaatgcagctcaaagtgggtggtaaattccatctaaggctaaatataggtgagagaccgatagcaaacaagtaccgtgagggaaagatgaaaagaactttggaaagagagttaacagtacgtgaaattgttaaaagggaaacacttgaagttagacttgttatttattagttcaacctttttttttaaagggtgtactctaatgattaacagaccaacatcaatttttgagtgttggagaagggtttaaaggaatgtagcagccattttatgactgtgttttatagactttgaactttgatacaatgcttaagattgaggaatgcagtaaaccat-----------ttttggagggataaattactatcctttatattactgaggatgttggtgtaatagctttaaatgacccgtcttgaaacacggaccaaggagtctaacatgcttgcaagtatttgggtg-tttgaaacccttatgcgtaatgaaagtaaatgtaaatggg--atctgtcaaaagtgcaccattgaccagtcttgattatttatatgaaggtactgagtaagagcaagtatgttgggacccgaaagatggtgaactatgcctgaatagggtgaagccagaggaaactctggtggaagctcgtagcggttctgacgtgcaaatcgatcgtcaaatttgggtataggggcgaaagactaatcgaaccatctagtagctggttcctgccgaagtttccctcagga-------------------------------------------------------------------------------------------------------------------------------------------------------------------------------------------------------------------------------------------------------------------------------------------------------------------------------------------------------------------------------------------------------------------------------------------------------------------------------------------------------------------------------------------------------------------------------------------------------------------------------------------------------------------------------------------------------------------------------------------------------------------------------------------------------------------------------------------------------------------------------------------------------------------------------------------------------------------------------------------------------------------------------------------------------------------------------------
>CL9C
cattattgat------aaagagtgcacttaattgtggctcaccaattttatctttaatttttca-----------------ccccatcaataaaa--------------tttacaaaacttgttgacatgaagaaga-aattcttcattgttttcaggtataagtagttttcaatcttgaaatctgcattatccccccca-------------acacttttattat------------aatacactatgaaacttgaatgatcat-atataaa-----------ttatcataacttttaacaatggatctcttggctctcacatcgatgaagaacacagtgaaatgtgataagtaatgtgaattgcagaattcagtgaatcattgaatctttgaacgcaccttgcaccttttggtattccaagaggtacacctgtttgagtgtcatgaaacccttctcattattaaatttatttttaatat---------tggatgttgaatgttgcaaaatgaagttcattttgctcattttaaatgcaacaaagttatattcaggaaaag-aaaaaaaaaaggaaactcagatggagtggattgacttgatgtgtaataatgtttttaa-ctgagatcacattgagga------ggaagtt--ctt-ggagctttgccacttttcatcaatgaaattccattcttcttgaaaaggacttctaaagtaaaaaa---------------------gcaattttttttttaagacctcaaatcaggtgggactacccgctgaacttaagcatatcaataagcggaggaaaagaaactaacaaggattccct-tagtaacggcgagtgaagagggaaaagcccaaatttgtaatctaactcctttaacaagagttagagttgtaattttgagaactgttttctgtgctggaccatgtataagtctgttgaaaagcagcatcattgaaggtgataatcctgtttatgacatgggtgttctctaccag---tgctttatgatacagtctcta----agagtcgagttgtttgggaatgcagctcaaagtgggtggtaaattccatctaaggctaaatataggtgagagaccgatagcaaacaagtaccgtgagggaaagatga-------aaagaactttggaaagagagttaacagtac-gtgaaattgttaaaagggaaacacttgaagttagacttgttatttattagttcaacctttttttttaaagggtgtactctaatgattaacagaccaacatcaatttttgagtgttggagaagggtttaaaggaatgtagcagcca---ttttatgactgtgttttatagactt---tgaacttt-----gatacaatgcttaagattgaggaatgcagtaattttnnnnaagacctcaaatcaggtgggactacccgctgaacttaagcatatcaataagcggaggaaaagaaactaacaaggattcccttagtaacggcgagtgaagagggaaaagcccaaatttgtaatctaactcctttaacaagagttagagttgtaattttgagaactgttttctgtgctggaccatgtataagtctgttgaaaagcagcatcattgaaggtgataatcctgtttatgacatgggtgttctctaccagtgctttatgatacagtctctaagagtcgagttgtttgggaatgcagctcaaagtgggtggtaaattccatctaaggctaaatataggtgagagaccgatagcaaacaagtaccgtgagggaaagatgaaaagaactttggaaagagagttaacagtacgtgaaattgttaaaagggaaacacttgaagttagacttgttatttattagttcaacctttttttttaaagggtgtactctaatgattaacagaccaacatcaatttttgagtgttggagaagggtttaaaggaatgtagcagccattttatgactgtgttttatagactttgaactttgatacaatgcttaagattgaggaatgcagtaaaccat-----------ttttggagggataaattactatcctttatattactgaggatgttggtgtaatagctttaaatgacccgtcttgaaacacggaccaaggagtctaacatgcttgcaagtatttgggtg-tttgaaacccttatgcgtaatgaaagtaaatgtaaatggg--atctgtcaaaagtgcaccattgaccagtcttgattatttatatgaaggtactgagtaagagcaagtatgttgggacccgaaagatggtgaactatgcctgaatagggtgaagccagaggaaactctggtggaagctcgtagcggttctgacgtgcaaatcgatcgtcaaatttgggtataggggcgaaagactaatcgaaccatctagtagctggttcctgccgaagtttccctcagga-------------------------------------------------------------------------------------------------------------------------------------------------------------------------------------------------------------------------------------------------------------------------------------------------------------------------------------------------------------------------------------------------------------------------------------------------------------------------------------------------------------------------------------------------------------------------------------------------------------------------------------------------------------------------------------------------------------------------------------------------------------------------------------------------------------------------------------------------------------------------------------------------------------------------------------------------------------------------------------------------------------------------------------------------------------------------------------
>CQ2304
cattattgat------aaagagtgcacttaattgtggctcaccaattttatctttaatttttca-----------------ccccatcaataaaa--------------tttacaaaacttgttgacatgaagaaga-aattcttcattgttttcaggtataagtagttttcaatcttgaaatctgcattatccccccca-------------acacttttattat------------aatacactatgaaacttgaatgatcat-atataaa-----------ttatcataacttttaacaatggatctcttggctctcacatcgatgaagaacacagtgaaatgtgataagtaatgtgaattgcagaattcagtgaatcattgaatctttgaacgcaccttgcaccttttggtattccaagaggtacacctgtttgagtgtcatgaaacccttctcattattaaatttatttttaatat---------tggatgttgaatgttgcaaaatgaagttcattttgctcattttaaatgcaacaaagttatattcaggaaaag-aaaaaaaaaaggaaactcagatggagtggattgacttgatgtgtaataatgtttttaa-ctgagatcacattgagga------ggaagtt--ctt-ggagctttgccacttttcatcaatgaaattccattcttcttgaaaaggacttctaaagtaaaaaa---------------------gcaattttttttttaagacctcaaatcaggtgggactacccgctgaacttaagcatatcaataagcggaggaaaagaaactaacaaggattccct-tagtaacggcgagtgaagagggaaaagcccaaatttgtaatctaactcctttaacaagagttagagttgtaattttgagaactgttttctgtgctggaccatgtataagtctgttgaaaagcagcatcattgaaggtgataatcctgtttatgacatgggtgttctctaccag---tgctttatgatacagtctcta----agagtcgagttgtttgggaatgcagctcaaagtgggtggtaaattccatctaaggctaaatataggtgagagaccgatagcaaacaagtaccgtgagggaaagatga-------aaagaactttggaaagagagttaacagtac-gtgaaattgttaaaagggaaacacttgaagttagacttgttatttattagttcaacctttttttttaaagggtgtactctaatgattaacagaccaacatcaatttttgagtgttggagaagggtttaaaggaatgtagcagcca---ttttatgactgtgttttatagactt---tgaacttt-----gatacaatgcttaagattgaggaatgcagtaattttnnnnaagacctcaaatcaggtgggactacccgctgaacttaagcatatcaataagcggaggaaaagaaactaacaaggattcccttagtaacggcgagtgaagagggaaaagcccaaatttgtaatctaactcctttaacaagagttagagttgtaattttgagaactgttttctgtgctggaccatgtataagtctgttgaaaagcagcatcattgaaggtgataatcctgtttatgacatgggtgttctctaccagtgctttatgatacagtctctaagagtcgagttgtttgggaatgcagctcaaagtgggtggtaaattccatctaaggctaaatataggtgagagaccgatagcaaacaagtaccgtgagggaaagatgaaaagaactttggaaagagagttaacagtacgtgaaattgttaaaagggaaacacttgaagttagacttgttatttattagttcaacctttttttttaaagggtgtactctaatgattaacagaccaacatcaatttttgagtgttggagaagggtttaaaggaatgtagcagccattttatgactgtgttttatagactttgaactttgatacaatgcttaagattgaggaatgcagtaaaccat-----------ttttggagggataaattactatcctttatattactgaggatgttggtgtaatagctttaaatgacccgtcttgaaacacggaccaaggagtctaacatgcttgcaagtatttgggtg-tttgaaacccttatgcgtaatgaaagtaaatgtaaatggg--atctgtcaaaagtgcaccattgaccagtcttgattatttatatgaaggtactgagtaagagcaagtatgttgggacccgaaagatggtgaactatgcctgaatagggtgaagccagaggaaactctggtggaagctcgtagcggttctgacgtgcaaatcgatcgtcaaatttgggtataggggcgaaagactaatcgaaccatctagtagctggttcctgccgaagtttccctcagga-------------------------------------------------------------------------------------------------------------------------------------------------------------------------------------------------------------------------------------------------------------------------------------------------------------------------------------------------------------------------------------------------------------------------------------------------------------------------------------------------------------------------------------------------------------------------------------------------------------------------------------------------------------------------------------------------------------------------------------------------------------------------------------------------------------------------------------------------------------------------------------------------------------------------------------------------------------------------------------------------------------------------------------------------------------------------------------
>FJ1902-2
cattattgat------aaagagtgcacttaattgtggctcaccaattttatctttaatttttca-----------------ccccatcaataaaa--------------tttacaaaacttgttgacatgaagaaga-aattcttcattgttttcaggtataagtagttttcaatcttgaaatctgcattatccccccca-------------acacttttattat------------aatacactatgaaacttgaatgatcat-atataaa-----------ttatcataacttttaacaatggatctcttggctctcacatcgatgaagaacacagtgaaatgtgataagtaatgtgaattgcagaattcagtgaatcattgaatctttgaacgcaccttgcaccttttggtattccaagaggtacacctgtttgagtgtcatgaaacccttctcattattaaatttatttttaatat---------tggatgttgaatgttgcaaaatgaagttcattttgctcattttaaatgcaacaaagttatattcaggaaaag-aaaaaaaaaaggaaactcagatggagtggattgacttgatgtgtaataatgtttttaa-ctgagatcacattgagga------ggaagtt--ctt-ggagctttgccacttttcatcaatgaaattccattcttcttgaaaaggacttctaaagtaaaaaa---------------------gcaattttttttttaagacctcaaatcaggtgggactacccgctgaacttaagcatatcaataagcggaggaaaagaaactaacaaggattccct-tagtaacggcgagtgaagagggaaaagcccaaatttgtaatctaactcctttaacaagagttagagttgtaattttgagaactgttttctgtgctggaccatgtataagtctgttgaaaagcagcatcattgaaggtgataatcctgtttatgacatgggtgttctctaccag---tgctttatgatacagtctcta----agagtcgagttgtttgggaatgcagctcaaagtgggtggtaaattccatctaaggctaaatataggtgagagaccgatagcaaacaagtaccgtgagggaaagatga-------aaagaactttggaaagagagttaacagtac-gtgaaattgttaaaagggaaacacttgaagttagacttgttatttattagttcaacctttttttttaaagggtgtactctaatgattaacagaccaacatcaatttttgagtgttggagaagggtttaaaggaatgtagcagcca---ttttatgactgtgttttatagactt---tgaacttt-----gatacaatgcttaagattgaggaatgcagtaa--------------------------------------------------------------------------------------------------------------------------------------------------------------------------------------------------------------------------------------------------------------------------------------------------------------------------------------------------------------------------------------------------------------------------------------------------------------------------------------------------------------------------------------------------------------------------------------------------------------------------------------------------------------------------------------------------------------------------------------------------------------------------------------------------------------------------------------------------------------------------------------------------------------------------------------------------------------------------------------------------------------------------------------------------------------------------------------------------------------------------------------------------------------------------------------------------------------------------------------------------------------------------------------------------------------------------------------------------------------------------------------------------------------------------------------------------------------------------------------------------------------------------------------------------------------------------------------------------------------------------------------------------------------------------------------------------------------------------------------------------------------------------------------------------------------------------------------------------------------------------------------------------------------------------------------------------------------------------------------------------------------------------------------------------------------------------------------------------------------------------------------------------------------------------
>FJ1906-2
cattattgat------aaagagtgcacttaattgtggctcaccaattttatctttaatttttca-----------------ccccatcaataaaa--------------tttacaaaacttgttgacatgaagaaga-aattcttcattgttttcaggtataagtagttttcaatcttgaaatctgcattatccccccca-------------acacttttattat------------aatacactatgaaacttgaatgatcat-atataaa-----------ttatcataacttttaacaatggatctcttggctctcacatcgatgaagaacacagtgaaatgtgataagtaatgtgaattgcagaattcagtgaatcattgaatctttgaacgcaccttgcaccttttggtattccaagaggtacacctgtttgagtgtcatgaaacccttctcattattaaatttatttttaatat---------tggatgttgaatgttgcaaaatgaagttcattttgctcattttaaatgcaacaaagttatattcaggaaaag-aaaaaaaaaaggaaactcagatggagtggattgacttgatgtgtaataatgtttttaa-ctgagatcacattgagga------ggaagtt--ctt-ggagctttgccacttttcatcaatgaaattccattcttcttgaaaaggacttctaaagtaaaaaa---------------------gcaattttttttttaagacctcaaatcaggtgggactacccgctgaacttaagcatatcaataagcggaggaaaagaaactaacaaggattccct-tagtaacggcgagtgaagagggaaaagcccaaatttgtaatctaactcctttaacaagagttagagttgtaattttgagaactgttttctgtgctggaccatgtataagtctgttgaaaagcagcatcattgaaggtgataatcctgtttatgacatgggtgttctctaccag---tgctttatgatacagtctcta----agagtcgagttgtttgggaatgcagctcaaagtgggtggtaaattccatctaaggctaaatataggtgagagaccgatagcaaacaagtaccgtgagggaaagatga-------aaagaactttggaaagagagttaacagtac-gtgaaattgttaaaagggaaacacttgaagttagacttgttatttattagttcaacctttttttttaaagggtgtactctaatgattaacagaccaacatcaatttttgagtgttggagaagggtttaaaggaatgtagcagcca---ttttatgactgtgttttatagactt---tgaacttt-----gatacaatgcttaagattgaggaatgcagtaattttnnnnaagacctcaaatcaggtgggactacccgctgaacttaagcatatcaataagcggaggaaaagaaactaacaaggattcccttagtaacggcgagtgaagagggaaaagcccaaatttgtaatctaactcctttaacaagagttagagttgtaattttgagaactgttttctgtgctggaccatgtataagtctgttgaaaagcagcatcattgaaggtgataatcctgtttatgacatgggtgttctctaccagtgctttatgatacagtctctaagagtcgagttgtttgggaatgcagctcaaagtgggtggtaaattccatctaaggctaaatataggtgagagaccgatagcaaacaagtaccgtgagggaaagatgaaaagaactttggaaagagagttaacagtacgtgaaattgttaaaagggaaacacttgaagttagacttgttatttattagttcaacctttttttttaaagggtgtactctaatgattaacagaccaacatcaatttttgagtgttggagaagggtttaaaggaatgtagcagccattttatgactgtgttttatagactttgaactttgatacaatgcttaagattgaggaatgcagtaaaccat-----------ttttggagggataaattactatcctttatattactgaggatgttggtgtaatagctttaaatgacccgtcttgaaacacggaccaaggagtctaacatgcttgcaagtatttgggtg-tttgaaacccttatgcgtaatgaaagtaaatgtaaatggg--atctgtcaaaagtgcaccattgaccagtcttgattatttatatgaaggtactgagtaagagcaagtatgttgggacccgaaagatggtgaactatgcctgaatagggtgaagccagaggaaactctggtggaagctcgtagcggttctgacgtgcaaatcgatcgtcaaatttgggtataggggcgaaagactaatcgaaccatctagtagctggttcctgccgaagtttccctcagga-------------------------------------------------------------------------------------------------------------------------------------------------------------------------------------------------------------------------------------------------------------------------------------------------------------------------------------------------------------------------------------------------------------------------------------------------------------------------------------------------------------------------------------------------------------------------------------------------------------------------------------------------------------------------------------------------------------------------------------------------------------------------------------------------------------------------------------------------------------------------------------------------------------------------------------------------------------------------------------------------------------------------------------------------------------------------------------
>FJ2001-2
cattattgat------aaagagtgcacttaattgtggctcaccaattttatctttaatttttca-----------------ccccatcaataaaa--------------tttacaaaacttgttgacatgaagaaga-aattcttcattgttttcaggtataagtagttttcaatcttgaaatctgcattatccccccca-------------acacttttattat------------aatacactatgaaacttgaatgatcat-atataaa-----------ttatcataacttttaacaatggatctcttggctctcacatcgatgaagaacacagtgaaatgtgataagtaatgtgaattgcagaattcagtgaatcattgaatctttgaacgcaccttgcaccttttggtattccaagaggtacacctgtttgagtgtcatgaaacccttctcattattaaatttatttttaatat---------tggatgttgaatgttgcaaaatgaagttcattttgctcattttaaatgcaacaaagttatattcaggaaaag-aaaaaaaaaaggaaactcagatggagtggattgacttgatgtgtaataatgtttttaa-ctgagatcacattgagga------ggaagtt--ctt-ggagctttgccacttttcatcaatgaaattccattcttcttgaaaaggacttctaaagtaaaaaa---------------------gcaattttttttttaagacctcaaatcaggtgggactacccgctgaacttaagcatatcaataagcggaggaaaagaaactaacaaggattccct-tagtaacggcgagtgaagagggaaaagcccaaatttgtaatctaactcctttaacaagagttagagttgtaattttgagaactgttttctgtgctggaccatgtataagtctgttgaaaagcagcatcattgaaggtgataatcctgtttatgacatgggtgttctctaccag---tgctttatgatacagtctcta----agagtcgagttgtttgggaatgcagctcaaagtgggtggtaaattccatctaaggctaaatataggtgagagaccgatagcaaacaagtaccgtgagggaaagatga-------aaagaactttggaaagagagttaacagtac-gtgaaattgttaaaagggaaacacttgaagttagacttgttatttattagttcaacctttttttttaaagggtgtactctaatgattaacagaccaacatcaatttttgagtgttggagaagggtttaaaggaatgtagcagcca---ttttatgactgtgttttatagactt---tgaacttt-----gatacaatgcttaagattgaggaatgcagtaattttnnnnaagacctcaaatcaggtgggactacccgctgaacttaagcatatcaataagcggaggaaaagaaactaacaaggattcccttagtaacggcgagtgaagagggaaaagcccaaatttgtaatctaactcctttaacaagagttagagttgtaattttgagaactgttttctgtgctggaccatgtataagtctgttgaaaagcagcatcattgaaggtgataatcctgtttatgacatgggtgttctctaccagtgctttatgatacagtctctaagagtcgagttgtttgggaatgcagctcaaagtgggtggtaaattccatctaaggctaaatataggtgagagaccgatagcaaacaagtaccgtgagggaaagatgaaaagaactttggaaagagagttaacagtacgtgaaattgttaaaagggaaacacttgaagttagacttgttatttattagttcaacctttttttttaaagggtgtactctaatgattaacagaccaacatcaatttttgagtgttggagaagggtttaaaggaatgtagcagccattttatgactgtgttttatagactttgaactttgatacaatgcttaagattgaggaatgcagtaaaccat-----------ttttggagggataaattactatcctttatattactgaggatgttggtgtaatagctttaaatgacccgtcttgaaacacggaccaaggagtctaacatgcttgcaagtatttgggtg-tttgaaacccttatgcgtaatgaaagtaaatgtaaatggg--atctgtcaaaagtgcaccattgaccagtcttgattatttatatgaaggtactgagtaagagcaagtatgttgggacccgaaagatggtgaactatgcctgaatagggtgaagccagaggaaactctggtggaagctcgtagcggttctgacgtgcaaatcgatcgtcaaatttgggtataggggcgaaagactaatcgaaccatctagtagctggttcctgccgaagtttccctcagga-------------------------------------------------------------------------------------------------------------------------------------------------------------------------------------------------------------------------------------------------------------------------------------------------------------------------------------------------------------------------------------------------------------------------------------------------------------------------------------------------------------------------------------------------------------------------------------------------------------------------------------------------------------------------------------------------------------------------------------------------------------------------------------------------------------------------------------------------------------------------------------------------------------------------------------------------------------------------------------------------------------------------------------------------------------------------------------
>FJ2004-1
cattattgat------aaagagtgcacttaattgtggctcaccaattttatctttaatttttca-----------------ccccatcaataaaa--------------tttacaaaacttgttgacatgaagaaga-aattcttcattgttttcaggtataagtagttttcaatcttgaaatctgcattatccccccca-------------acacttttattat------------aatacactatgaaacttgaatgatcat-atataaa-----------ttatcataacttttaacaatggatctcttggctctcacatcgatgaagaacacagtgaaatgtgataagtaatgtgaattgcagaattcagtgaatcattgaatctttgaacgcaccttgcaccttttggtattccaagaggtacacctgtttgagtgtcatgaaacccttctcattattaaatttatttttaatat---------tggatgttgaatgttgcaaaatgaagttcattttgctcattttaaatgcaacaaagttatattcaggaaaag-aaaaaaaaaaggaaactcagatggagtggattgacttgatgtgtaataatgtttttaa-ctgagatcacattgagga------ggaagtt--ctt-ggagctttgccacttttcatcaatgaaattccattcttcttgaaaaggacttctaaagtaaaaaa---------------------gcaattttttttttaagacctcaaatcaggtgggactacccgctgaacttaagcatatcaataagcggaggaaaagaaactaacaaggattccct-tagtaacggcgagtgaagagggaaaagcccaaatttgtaatctaactcctttaacaagagttagagttgtaattttgagaactgttttctgtgctggaccatgtataagtctgttgaaaagcagcatcattgaaggtgataatcctgtttatgacatgggtgttctctaccag---tgctttatgatacagtctcta----agagtcgagttgtttgggaatgcagctcaaagtgggtggtaaattccatctaaggctaaatataggtgagagaccgatagcaaacaagtaccgtgagggaaagatga-------aaagaactttggaaagagagttaacagtac-gtgaaattgttaaaagggaaacacttgaagttagacttgttatttattagttcaacctttttttttaaagggtgtactctaatgattaacagaccaacatcaatttttgagtgttggagaagggtttaaaggaatgtagcagcca---ttttatgactgtgttttatagactt---tgaacttt-----gatacaatgcttaagattgaggaatgcagtaattttnnnnaagacctcaaatcaggtgggactacccgctgaacttaagcatatcaataagcggaggaaaagaaactaacaaggattcccttagtaacggcgagtgaagagggaaaagcccaaatttgtaatctaactcctttaacaagagttagagttgtaattttgagaactgttttctgtgctggaccatgtataagtctgttgaaaagcagcatcattgaaggtgataatcctgtttatgacatgggtgttctctaccagtgctttatgatacagtctctaagagtcgagttgtttgggaatgcagctcaaagtgggtggtaaattccatctaaggctaaatataggtgagagaccgatagcaaacaagtaccgtgagggaaagatgaaaagaactttggaaagagagttaacagtacgtgaaattgttaaaagggaaacacttgaagttagacttgttatttattagttcaacctttttttttaaagggtgtactctaatgattaacagaccaacatcaatttttgagtgttggagaagggtttaaaggaatgtagcagccattttatgactgtgttttatagactttgaactttgatacaatgcttaagattgaggaatgcagtaaaccat-----------ttttggagggataaattactatcctttatattactgaggatgttggtgtaatagctttaaatgacccgtcttgaaacacggaccaaggagtctaacatgcttgcaagtatttgggtg-tttgaaacccttatgcgtaatgaaagtaaatgtaaatggg--atctgtcaaaagtgcaccattgaccagtcttgattatttatatgaaggtactgagtaagagcaagtatgttgggacccgaaagatggtgaactatgcctgaatagggtgaagccagaggaaactctggtggaagctcgtagcggttctgacgtgcaaatcgatcgtcaaatttgggtataggggcgaaagactaatcgaaccatctagtagctggttcctgccgaagtttccctcagga-------------------------------------------------------------------------------------------------------------------------------------------------------------------------------------------------------------------------------------------------------------------------------------------------------------------------------------------------------------------------------------------------------------------------------------------------------------------------------------------------------------------------------------------------------------------------------------------------------------------------------------------------------------------------------------------------------------------------------------------------------------------------------------------------------------------------------------------------------------------------------------------------------------------------------------------------------------------------------------------------------------------------------------------------------------------------------------
>GD1702
cattattgat------aaagagtgcacttaattgtggctcaccaattttatctttaatttttca-----------------ccccatcaataaaa--------------tttacaaaacttgttgacatgaagaaga-aattcttcattgttttcaggtataagtagttttcaatcttgaaatctgcattatccccccca-------------acacttttattat------------aatacactatgaaacttgaatgatcat-atataaa-----------ttatcataacttttaacaatggatctcttggctctcacatcgatgaagaacacagtgaaatgtgataagtaatgtgaattgcagaattcagtgaatcattgaatctttgaacgcaccttgcaccttttggtattccaagaggtacacctgtttgagtgtcatgaaacccttctcattattaaatttatttttaatat---------tggatgttgaatgttgcaaaatgaagttcattttgctcattttaaatgcaacaaagttatattcaggaaaag-aaaaaaaaaaggaaactcagatggagtggattgacttgatgtgtaataatgtttttaa-ctgagatcacattgagga------ggaagtt--ctt-ggagctttgccacttttcatcaatgaaattccattcttcttgaaaaggacttctaaagtaaaaaa---------------------gcaattttttttttaagacctcaaatcaggtgggactacccgctgaacttaagcatatcaataagcggaggaaaagaaactaacaaggattccct-tagtaacggcgagtgaagagggaaaagcccaaatttgtaatctaactcctttaacaagagttagagttgtaattttgagaactgttttctgtgctggaccatgtataagtctgttgaaaagcagcatcattgaaggtgataatcctgtttatgacatgggtgttctctaccag---tgctttatgatacagtctcta----agagtcgagttgtttgggaatgcagctcaaagtgggtggtaaattccatctaaggctaaatataggtgagagaccgatagcaaacaagtaccgtgagggaaagatga-------aaagaactttggaaagagagttaacagtac-gtgaaattgttaaaagggaaacacttgaagttagacttgttatttattagttcaacctttttttttaaagggtgtactctaatgattaacagaccaacatcaatttttgagtgttggagaagggtttaaaggaatgtagcagcca---ttttatgactgtgttttatagactt---tgaacttt-----gatacaatgcttaagattgaggaatgcagtaattttnnnnaagacctcaaatcaggtgggactacccgctgaacttaagcatatcaataagcggaggaaaagaaactaacaaggattcccttagtaacggcgagtgaagagggaaaagcccaaatttgtaatctaactcctttaacaagagttagagttgtaattttgagaactgttttctgtgctggaccatgtataagtctgttgaaaagcagcatcattgaaggtgataatcctgtttatgacatgggtgttctctaccagtgctttatgatacagtctctaagagtcgagttgtttgggaatgcagctcaaagtgggtggtaaattccatctaaggctaaatataggtgagagaccgatagcaaacaagtaccgtgagggaaagatgaaaagaactttggaaagagagttaacagtacgtgaaattgttaaaagggaaacacttgaagttagacttgttatttattagttcaacctttttttttaaagggtgtactctaatgattaacagaccaacatcaatttttgagtgttggagaagggtttaaaggaatgtagcagccattttatgactgtgttttatagactttgaactttgatacaatgcttaagattgaggaatgcagtaaaccat-----------ttttggagggataaattactatcctttatattactgaggatgttggtgtaatagctttaaatgacccgtcttgaaacacggaccaaggagtctaacatgcttgcaagtatttgggtg-tttgaaacccttatgcgtaatgaaagtaaatgtaaatggg--atctgtcaaaagtgcaccattgaccagtcttgattatttatatgaaggtactgagtaagagcaagtatgttgggacccgaaagatggtgaactatgcctgaatagggtgaagccagaggaaactctggtggaagctcgtagcggttctgacgtgcaaatcgatcgtcaaatttgggtataggggcgaaagactaatcgaaccatctagtagctggttcctgccgaagtttccctcagga-------------------------------------------------------------------------------------------------------------------------------------------------------------------------------------------------------------------------------------------------------------------------------------------------------------------------------------------------------------------------------------------------------------------------------------------------------------------------------------------------------------------------------------------------------------------------------------------------------------------------------------------------------------------------------------------------------------------------------------------------------------------------------------------------------------------------------------------------------------------------------------------------------------------------------------------------------------------------------------------------------------------------------------------------------------------------------------
>GD1903-2
cattattgat------aaagagtgcacttaattgtggctcaccaattttatctttaatttttca-----------------ccccatcaataaaa--------------tttacaaaacttgttgacatgaagaaga-aattcttcattgttttcaggtataagtagttttcaatcttgaaatctgcattatccccccca-------------acacttttattat------------aatacactatgaaacttgaatgatcat-atataaa-----------ttatcataacttttaacaatggatctcttggctctcacatcgatgaagaacacagtgaaatgtgataagtaatgtgaattgcagaattcagtgaatcattgaatctttgaacgcaccttgcaccttttggtattccaagaggtacacctgtttgagtgtcatgaaacccttctcattattaaatttatttttaatat---------tggatgttgaatgttgcaaaatgaagttcattttgctcattttaaatgcaacaaagttatattcaggaaaag-aaaaaaaaaaggaaactcagatggagtggattgacttgatgtgtaataatgtttttaa-ctgagatcacattgagga------ggaagtt--ctt-ggagctttgccacttttcatcaatgaaattccattcttcttgaaaaggacttctaaagtaaaaaa---------------------gcaattttttttttaagacctcaaatcaggtgggactacccgctgaacttaagcatatcaataagcggaggaaaagaaactaacaaggattccct-tagtaacggcgagtgaagagggaaaagcccaaatttgtaatctaactcctttaacaagagttagagttgtaattttgagaactgttttctgtgctggaccatgtataagtctgttgaaaagcagcatcattgaaggtgataatcctgtttatgacatgggtgttctctaccag---tgctttatgatacagtctcta----agagtcgagttgtttgggaatgcagctcaaagtgggtggtaaattccatctaaggctaaatataggtgagagaccgatagcaaacaagtaccgtgagggaaagatga-------aaagaactttggaaagagagttaacagtac-gtgaaattgttaaaagggaaacacttgaagttagacttgttatttattagttcaacctttttttttaaagggtgtactctaatgattaacagaccaacatcaatttttgagtgttggagaagggtttaaaggaatgtagcagcca---ttttatgactgtgttttatagactt---tgaacttt-----gatacaatgcttaagattgaggaatgcagtaattttnnnnaagacctcaaatcaggtgggactacccgctgaacttaagcatatcaataagcggaggaaaagaaactaacaaggattcccttagtaacggcgagtgaagagggaaaagcccaaatttgtaatctaactcctttaacaagagttagagttgtaattttgagaactgttttctgtgctggaccatgtataagtctgttgaaaagcagcatcattgaaggtgataatcctgtttatgacatgggtgttctctaccagtgctttatgatacagtctctaagagtcgagttgtttgggaatgcagctcaaagtgggtggtaaattccatctaaggctaaatataggtgagagaccgatagcaaacaagtaccgtgagggaaagatgaaaagaactttggaaagagagttaacagtacgtgaaattgttaaaagggaaacacttgaagttagacttgttatttattagttcaacctttttttttaaagggtgtactctaatgattaacagaccaacatcaatttttgagtgttggagaagggtttaaaggaatgtagcagccattttatgactgtgttttatagactttgaactttgatacaatgcttaagattgaggaatgcagtaaaccat-----------ttttggagggataaattactatcctttatattactgaggatgttggtgtaatagctttaaatgacccgtcttgaaacacggaccaaggagtctaacatgcttgcaagtatttgggtg-tttgaaacccttatgcgtaatgaaagtaaatgtaaatggg--atctgtcaaaagtgcaccattgaccagtcttgattatttatatgaaggtactgagtaagagcaagtatgttgggacccgaaagatggtgaactatgcctgaatagggtgaagccagaggaaactctggtggaagctcgtagcggttctgacgtgcaaatcgatcgtcaaatttgggtataggggcgaaagactaatcgaaccatctagtagctggttcctgccgaagtttccctcagga-------------------------------------------------------------------------------------------------------------------------------------------------------------------------------------------------------------------------------------------------------------------------------------------------------------------------------------------------------------------------------------------------------------------------------------------------------------------------------------------------------------------------------------------------------------------------------------------------------------------------------------------------------------------------------------------------------------------------------------------------------------------------------------------------------------------------------------------------------------------------------------------------------------------------------------------------------------------------------------------------------------------------------------------------------------------------------------
>GD1913
cattattgat------aaagagtgcacttaattgtggctcaccaattttatctttaatttttca-----------------ccccatcaataaaa--------------tttacaaaacttgttgacatgaagaaga-aattcttcattgttttcaggtataagtagttttcaatcttgaaatctgcattatccccccca-------------acacttttattat------------aatacactatgaaacttgaatgatcat-atataaa-----------ttatcataacttttaacaatggatctcttggctctcacatcgatgaagaacacagtgaaatgtgataagtaatgtgaattgcagaattcagtgaatcattgaatctttgaacgcaccttgcaccttttggtattccaagaggtacacctgtttgagtgtcatgaaacccttctcattattaaatttatttttaatat---------tggatgttgaatgttgcaaaatgaagttcattttgctcattttaaatgcaacaaagttatattcaggaaaag-aaaaaaaaaaggaaactcagatggagtggattgacttgatgtgtaataatgtttttaa-ctgagatcacattgagga------ggaagtt--ctt-ggagctttgccacttttcatcaatgaaattccattcttcttgaaaaggacttctaaagtaaaaaa---------------------gcaattttttttttaagacctcaaatcaggtgggactacccgctgaacttaagcatatcaataagcggaggaaaagaaactaacaaggattccct-tagtaacggcgagtgaagagggaaaagcccaaatttgtaatctaactcctttaacaagagttagagttgtaattttgagaactgttttctgtgctggaccatgtataagtctgttgaaaagcagcatcattgaaggtgataatcctgtttatgacatgggtgttctctaccag---tgctttatgatacagtctcta----agagtcgagttgtttgggaatgcagctcaaagtgggtggtaaattccatctaaggctaaatataggtgagagaccgatagcaaacaagtaccgtgagggaaagatga-------aaagaactttggaaagagagttaacagtac-gtgaaattgttaaaagggaaacacttgaagttagacttgttatttattagttcaacctttttttttaaagggtgtactctaatgattaacagaccaacatcaatttttgagtgttggagaagggtttaaaggaatgtagcagcca---ttttatgactgtgttttatagactt---tgaacttt-----gatacaatgcttaagattgaggaatgcagtaattttnnnnaagacctcaaatcaggtgggactacccgctgaacttaagcatatcaataagcggaggaaaagaaactaacaaggattcccttagtaacggcgagtgaagagggaaaagcccaaatttgtaatctaactcctttaacaagagttagagttgtaattttgagaactgttttctgtgctggaccatgtataagtctgttgaaaagcagcatcattgaaggtgataatcctgtttatgacatgggtgttctctaccagtgctttatgatacagtctctaagagtcgagttgtttgggaatgcagctcaaagtgggtggtaaattccatctaaggctaaatataggtgagagaccgatagcaaacaagtaccgtgagggaaagatgaaaagaactttggaaagagagttaacagtacgtgaaattgttaaaagggaaacacttgaagttagacttgttatttattagttcaacctttttttttaaagggtgtactctaatgattaacagaccaacatcaatttttgagtgttggagaagggtttaaaggaatgtagcagccattttatgactgtgttttatagactttgaactttgatacaatgcttaagattgaggaatgcagtaaaccat-----------ttttggagggataaattactatcctttatattactgaggatgttggtgtaatagctttaaatgacccgtcttgaaacacggaccaaggagtctaacatgcttgcaagtatttgggtg-tttgaaacccttatgcgtaatgaaagtaaatgtaaatggg--atctgtcaaaagtgcaccattgaccagtcttgattatttatatgaaggtactgagtaagagcaagtatgttgggacccgaaagatggtgaactatgcctgaatagggtgaagccagaggaaactctggtggaagctcgtagcggttctgacgtgcaaatcgatcgtcaaatttgggtataggggcgaaagactaatcgaaccatctagtagctggttcctgccgaagtttccctcagga-------------------------------------------------------------------------------------------------------------------------------------------------------------------------------------------------------------------------------------------------------------------------------------------------------------------------------------------------------------------------------------------------------------------------------------------------------------------------------------------------------------------------------------------------------------------------------------------------------------------------------------------------------------------------------------------------------------------------------------------------------------------------------------------------------------------------------------------------------------------------------------------------------------------------------------------------------------------------------------------------------------------------------------------------------------------------------------
>GD1919-2
cattattgat------aaagagtgcacttaattgtggctcaccaattttatctttaatttttca-----------------ccccatcaataaaa--------------tttacaaaacttgttgacatgaagaaga-aattcttcattgttttcaggtataagtagttttcaatcttgaaatctgcattatccccccca-------------acacttttattat------------aatacactatgaaacttgaatgatcat-atataaa-----------ttatcataacttttaacaatggatctcttggctctcacatcgatgaagaacacagtgaaatgtgataagtaatgtgaattgcagaattcagtgaatcattgaatctttgaacgcaccttgcaccttttggtattccaagaggtacacctgtttgagtgtcatgaaacccttctcattattaaatttatttttaatat---------tggatgttgaatgttgcaaaatgaagttcattttgctcattttaaatgcaacaaagttatattcaggaaaag-aaaaaaaaaaggaaactcagatggagtggattgacttgatgtgtaataatgtttttaa-ctgagatcacattgagga------ggaagtt--ctt-ggagctttgccacttttcatcaatgaaattccattcttcttgaaaaggacttctaaagtaaaaaa---------------------gcaattttttttttaagacctcaaatcaggtgggactacccgctgaacttaagcatatcaataagcggaggaaaagaaactaacaaggattccct-tagtaacggcgagtgaagagggaaaagcccaaatttgtaatctaactcctttaacaagagttagagttgtaattttgagaactgttttctgtgctggaccatgtataagtctgttgaaaagcagcatcattgaaggtgataatcctgtttatgacatgggtgttctctaccag---tgctttatgatacagtctcta----agagtcgagttgtttgggaatgcagctcaaagtgggtggtaaattccatctaaggctaaatataggtgagagaccgatagcaaacaagtaccgtgagggaaagatga-------aaagaactttggaaagagagttaacagtac-gtgaaattgttaaaagggaaacacttgaagttagacttgttatttattagttcaacctttttttttaaagggtgtactctaatgattaacagaccaacatcaatttttgagtgttggagaagggtttaaaggaatgtagcagcca---ttttatgactgtgttttatagactt---tgaacttt-----gatacaatgcttaagattgaggaatgcagtaattttnnnnaagacctcaaatcaggtgggactacccgctgaacttaagcatatcaataagcggaggaaaagaaactaacaaggattcccttagtaacggcgagtgaagagggaaaagcccaaatttgtaatctaactcctttaacaagagttagagttgtaattttgagaactgttttctgtgctggaccatgtataagtctgttgaaaagcagcatcattgaaggtgataatcctgtttatgacatgggtgttctctaccagtgctttatgatacagtctctaagagtcgagttgtttgggaatgcagctcaaagtgggtggtaaattccatctaaggctaaatataggtgagagaccgatagcaaacaagtaccgtgagggaaagatgaaaagaactttggaaagagagttaacagtacgtgaaattgttaaaagggaaacacttgaagttagacttgttatttattagttcaacctttttttttaaagggtgtactctaatgattaacagaccaacatcaatttttgagtgttggagaagggtttaaaggaatgtagcagccattttatgactgtgttttatagactttgaactttgatacaatgcttaagattgaggaatgcagtaaaccat-----------ttttggagggataaattactatcctttatattactgaggatgttggtgtaatagctttaaatgacccgtcttgaaacacggaccaaggagtctaacatgcttgcaagtatttgggtg-tttgaaacccttatgcgtaatgaaagtaaatgtaaatggg--atctgtcaaaagtgcaccattgaccagtcttgattatttatatgaaggtactgagtaagagcaagtatgttgggacccgaaagatggtgaactatgcctgaatagggtgaagccagaggaaactctggtggaagctcgtagcggttctgacgtgcaaatcgatcgtcaaatttgggtataggggcgaaagactaatcgaaccatctagtagctggttcctgccgaagtttccctcagga-------------------------------------------------------------------------------------------------------------------------------------------------------------------------------------------------------------------------------------------------------------------------------------------------------------------------------------------------------------------------------------------------------------------------------------------------------------------------------------------------------------------------------------------------------------------------------------------------------------------------------------------------------------------------------------------------------------------------------------------------------------------------------------------------------------------------------------------------------------------------------------------------------------------------------------------------------------------------------------------------------------------------------------------------------------------------------------
>GD1921-1
cattattgat------aaagagtgcacttaattgtggctcaccaattttatctttaatttttca-----------------ccccatcaataaaa--------------tttacaaaacttgttgacatgaagaaga-aattcttcattgttttcaggtataagtagttttcaatcttgaaatctgcattatccccccca-------------acacttttattat------------aatacactatgaaacttgaatgatcat-atataaa-----------ttatcataacttttaacaatggatctcttggctctcacatcgatgaagaacacagtgaaatgtgataagtaatgtgaattgcagaattcagtgaatcattgaatctttgaacgcaccttgcaccttttggtattccaagaggtacacctgtttgagtgtcatgaaacccttctcattattaaatttatttttaatat---------tggatgttgaatgttgcaaaatgaagttcattttgctcattttaaatgcaacaaagttatattcaggaaaag-aaaaaaaaaaggaaactcagatggagtggattgacttgatgtgtaataatgtttttaa-ctgagatcacattgagga------ggaagtt--ctt-ggagctttgccacttttcatcaatgaaattccattcttcttgaaaaggacttctaaagtaaaaaa---------------------gcaattttttttttaagacctcaaatcaggtgggactacccgctgaacttaagcatatcaataagcggaggaaaagaaactaacaaggattccct-tagtaacggcgagtgaagagggaaaagcccaaatttgtaatctaactcctttaacaagagttagagttgtaattttgagaactgttttctgtgctggaccatgtataagtctgttgaaaagcagcatcattgaaggtgataatcctgtttatgacatgggtgttctctaccag---tgctttatgatacagtctcta----agagtcgagttgtttgggaatgcagctcaaagtgggtggtaaattccatctaaggctaaatataggtgagagaccgatagcaaacaagtaccgtgagggaaagatga-------aaagaactttggaaagagagttaacagtac-gtgaaattgttaaaagggaaacacttgaagttagacttgttatttattagttcaacctttttttttaaagggtgtactctaatgattaacagaccaacatcaatttttgagtgttggagaagggtttaaaggaatgtagcagcca---ttttatgactgtgttttatagactt---tgaacttt-----gatacaatgcttaagattgaggaatgcagtaattttnnnnaagacctcaaatcaggtgggactacccgctgaacttaagcatatcaataagcggaggaaaagaaactaacaaggattcccttagtaacggcgagtgaagagggaaaagcccaaatttgtaatctaactcctttaacaagagttagagttgtaattttgagaactgttttctgtgctggaccatgtataagtctgttgaaaagcagcatcattgaaggtgataatcctgtttatgacatgggtgttctctaccagtgctttatgatacagtctctaagagtcgagttgtttgggaatgcagctcaaagtgggtggtaaattccatctaaggctaaatataggtgagagaccgatagcaaacaagtaccgtgagggaaagatgaaaagaactttggaaagagagttaacagtacgtgaaattgttaaaagggaaacacttgaagttagacttgttatttattagttcaacctttttttttaaagggtgtactctaatgattaacagaccaacatcaatttttgagtgttggagaagggtttaaaggaatgtagcagccattttatgactgtgttttatagactttgaactttgatacaatgcttaagattgaggaatgcagtaaaccat-----------ttttggagggataaattactatcctttatattactgaggatgttggtgtaatagctttaaatgacccgtcttgaaacacggaccaaggagtctaacatgcttgcaagtatttgggtg-tttgaaacccttatgcgtaatgaaagtaaatgtaaatggg--atctgtcaaaagtgcaccattgaccagtcttgattatttatatgaaggtactgagtaagagcaagtatgttgggacccgaaagatggtgaactatgcctgaatagggtgaagccagaggaaactctggtggaagctcgtagcggttctgacgtgcaaatcgatcgtcaaatttgggtataggggcgaaagactaatcgaaccatctagtagctggttcctgccgaagtttccctcagga-------------------------------------------------------------------------------------------------------------------------------------------------------------------------------------------------------------------------------------------------------------------------------------------------------------------------------------------------------------------------------------------------------------------------------------------------------------------------------------------------------------------------------------------------------------------------------------------------------------------------------------------------------------------------------------------------------------------------------------------------------------------------------------------------------------------------------------------------------------------------------------------------------------------------------------------------------------------------------------------------------------------------------------------------------------------------------------
>GD1924-1
cattattgat------aaagagtgcacttaattgtggctcaccaattttatctttaatttttca-----------------ccccatcaataaaa--------------tttacaaaacttgttgacatgaagaaga-aattcttcattgttttcaggtataagtagttttcaatcttgaaatctgcattatccccccca-------------acacttttattat------------aatacactatgaaacttgaatgatcat-atataaa-----------ttatcataacttttaacaatggatctcttggctctcacatcgatgaagaacacagtgaaatgtgataagtaatgtgaattgcagaattcagtgaatcattgaatctttgaacgcaccttgcaccttttggtattccaagaggtacacctgtttgagtgtcatgaaacccttctcattattaaatttatttttaatat---------tggatgttgaatgttgcaaaatgaagttcattttgctcattttaaatgcaacaaagttatattcaggaaaag-aaaaaaaaaaggaaactcagatggagtggattgacttgatgtgtaataatgtttttaa-ctgagatcacattgagga------ggaagtt--ctt-ggagctttgccacttttcatcaatgaaattccattcttcttgaaaaggacttctaaagtaaaaaa---------------------gcaattttttttttaagacctcaaatcaggtgggactacccgctgaacttaagcatatcaataagcggaggaaaagaaactaacaaggattccct-tagtaacggcgagtgaagagggaaaagcccaaatttgtaatctaactcctttaacaagagttagagttgtaattttgagaactgttttctgtgctggaccatgtataagtctgttgaaaagcagcatcattgaaggtgataatcctgtttatgacatgggtgttctctaccag---tgctttatgatacagtctcta----agagtcgagttgtttgggaatgcagctcaaagtgggtggtaaattccatctaaggctaaatataggtgagagaccgatagcaaacaagtaccgtgagggaaagatga-------aaagaactttggaaagagagttaacagtac-gtgaaattgttaaaagggaaacacttgaagttagacttgttatttattagttcaacctttttttttaaagggtgtactctaatgattaacagaccaacatcaatttttgagtgttggagaagggtttaaaggaatgtagcagcca---ttttatgactgtgttttatagactt---tgaacttt-----gatacaatgcttaagattgaggaatgcagtaattttnnnnaagacctcaaatcaggtgggactacccgctgaacttaagcatatcaataagcggaggaaaagaaactaacaaggattcccttagtaacggcgagtgaagagggaaaagcccaaatttgtaatctaactcctttaacaagagttagagttgtaattttgagaactgttttctgtgctggaccatgtataagtctgttgaaaagcagcatcattgaaggtgataatcctgtttatgacatgggtgttctctaccagtgctttatgatacagtctctaagagtcgagttgtttgggaatgcagctcaaagtgggtggtaaattccatctaaggctaaatataggtgagagaccgatagcaaacaagtaccgtgagggaaagatgaaaagaactttggaaagagagttaacagtacgtgaaattgttaaaagggaaacacttgaagttagacttgttatttattagttcaacctttttttttaaagggtgtactctaatgattaacagaccaacatcaatttttgagtgttggagaagggtttaaaggaatgtagcagccattttatgactgtgttttatagactttgaactttgatacaatgcttaagattgaggaatgcagtaaaccat-----------ttttggagggataaattactatcctttatattactgaggatgttggtgtaatagctttaaatgacccgtcttgaaacacggaccaaggagtctaacatgcttgcaagtatttgggtg-tttgaaacccttatgcgtaatgaaagtaaatgtaaatggg--atctgtcaaaagtgcaccattgaccagtcttgattatttatatgaaggtactgagtaagagcaagtatgttgggacccgaaagatggtgaactatgcctgaatagggtgaagccagaggaaactctggtggaagctcgtagcggttctgacgtgcaaatcgatcgtcaaatttgggtataggggcgaaagactaatcgaaccatctagtagctggttcctgccgaagtttccctcagga-------------------------------------------------------------------------------------------------------------------------------------------------------------------------------------------------------------------------------------------------------------------------------------------------------------------------------------------------------------------------------------------------------------------------------------------------------------------------------------------------------------------------------------------------------------------------------------------------------------------------------------------------------------------------------------------------------------------------------------------------------------------------------------------------------------------------------------------------------------------------------------------------------------------------------------------------------------------------------------------------------------------------------------------------------------------------------------
>GD1924-2
cattattgat------aaagagtgcacttaattgtggctcaccaattttatctttaatttttca-----------------ccccatcaataaaa--------------tttacaaaacttgttgacatgaagaaga-aattcttcattgttttcaggtataagtagttttcaatcttgaaatctgcattatccccccca-------------acacttttattat------------aatacactatgaaacttgaatgatcat-atataaa-----------ttatcataacttttaacaatggatctcttggctctcacatcgatgaagaacacagtgaaatgtgataagtaatgtgaattgcagaattcagtgaatcattgaatctttgaacgcaccttgcaccttttggtattccaagaggtacacctgtttgagtgtcatgaaacccttctcattattaaatttatttttaatat---------tggatgttgaatgttgcaaaatgaagttcattttgctcattttaaatgcaacaaagttatattcaggaaaag-aaaaaaaaaaggaaactcagatggagtggattgacttgatgtgtaataatgtttttaa-ctgagatcacattgagga------ggaagtt--ctt-ggagctttgccacttttcatcaatgaaattccattcttcttgaaaaggacttctaaagtaaaaaa---------------------gcaattttttttttaagacctcaaatcaggtgggactacccgctgaacttaagcatatcaataagcggaggaaaagaaactaacaaggattccct-tagtaacggcgagtgaagagggaaaagcccaaatttgtaatctaactcctttaacaagagttagagttgtaattttgagaactgttttctgtgctggaccatgtataagtctgttgaaaagcagcatcattgaaggtgataatcctgtttatgacatgggtgttctctaccag---tgctttatgatacagtctcta----agagtcgagttgtttgggaatgcagctcaaagtgggtggtaaattccatctaaggctaaatataggtgagagaccgatagcaaacaagtaccgtgagggaaagatga-------aaagaactttggaaagagagttaacagtac-gtgaaattgttaaaagggaaacacttgaagttagacttgttatttattagttcaacctttttttttaaagggtgtactctaatgattaacagaccaacatcaatttttgagtgttggagaagggtttaaaggaatgtagcagcca---ttttatgactgtgttttatagactt---tgaacttt-----gatacaatgcttaagattgaggaatgcagtaattttnnnnaagacctcaaatcaggtgggactacccgctgaacttaagcatatcaataagcggaggaaaagaaactaacaaggattcccttagtaacggcgagtgaagagggaaaagcccaaatttgtaatctaactcctttaacaagagttagagttgtaattttgagaactgttttctgtgctggaccatgtataagtctgttgaaaagcagcatcattgaaggtgataatcctgtttatgacatgggtgttctctaccagtgctttatgatacagtctctaagagtcgagttgtttgggaatgcagctcaaagtgggtggtaaattccatctaaggctaaatataggtgagagaccgatagcaaacaagtaccgtgagggaaagatgaaaagaactttggaaagagagttaacagtacgtgaaattgttaaaagggaaacacttgaagttagacttgttatttattagttcaacctttttttttaaagggtgtactctaatgattaacagaccaacatcaatttttgagtgttggagaagggtttaaaggaatgtagcagccattttatgactgtgttttatagactttgaactttgatacaatgcttaagattgaggaatgcagtaaaccat-----------ttttggagggataaattactatcctttatattactgaggatgttggtgtaatagctttaaatgacccgtcttgaaacacggaccaaggagtctaacatgcttgcaagtatttgggtg-tttgaaacccttatgcgtaatgaaagtaaatgtaaatggg--atctgtcaaaagtgcaccattgaccagtcttgattatttatatgaaggtactgagtaagagcaagtatgttgggacccgaaagatggtgaactatgcctgaatagggtgaagccagaggaaactctggtggaagctcgtagcggttctgacgtgcaaatcgatcgtcaaatttgggtataggggcgaaagactaatcgaaccatctagtagctggttcctgccgaagtttccctcagga-------------------------------------------------------------------------------------------------------------------------------------------------------------------------------------------------------------------------------------------------------------------------------------------------------------------------------------------------------------------------------------------------------------------------------------------------------------------------------------------------------------------------------------------------------------------------------------------------------------------------------------------------------------------------------------------------------------------------------------------------------------------------------------------------------------------------------------------------------------------------------------------------------------------------------------------------------------------------------------------------------------------------------------------------------------------------------------
>GD1929-3
cattattgat------aaagagtgcacttaattgtggctcaccaattttatctttaatttttca-----------------ccccatcaataaaa--------------tttacaaaacttgttgacatgaagaaga-aattcttcattgttttcaggtataagtagttttcaatcttgaaatctgcattatccccccca-------------acacttttattat------------aatacactatgaaacttgaatgatcat-atataaa-----------ttatcataacttttaacaatggatctcttggctctcacatcgatgaagaacacagtgaaatgtgataagtaatgtgaattgcagaattcagtgaatcattgaatctttgaacgcaccttgcaccttttggtattccaagaggtacacctgtttgagtgtcatgaaacccttctcattattaaatttatttttaatat---------tggatgttgaatgttgcaaaatgaagttcattttgctcattttaaatgcaacaaagttatattcaggaaaag-aaaaaaaaaaggaaactcagatggagtggattgacttgatgtgtaataatgtttttaa-ctgagatcacattgagga------ggaagtt--ctt-ggagctttgccacttttcatcaatgaaattccattcttcttgaaaaggacttctaaagtaaaaaa---------------------gcaattttttttttaagacctcaaatcaggtgggactacccgctgaacttaagcatatcaataagcggaggaaaagaaactaacaaggattccct-tagtaacggcgagtgaagagggaaaagcccaaatttgtaatctaactcctttaacaagagttagagttgtaattttgagaactgttttctgtgctggaccatgtataagtctgttgaaaagcagcatcattgaaggtgataatcctgtttatgacatgggtgttctctaccag---tgctttatgatacagtctcta----agagtcgagttgtttgggaatgcagctcaaagtgggtggtaaattccatctaaggctaaatataggtgagagaccgatagcaaacaagtaccgtgagggaaagatga-------aaagaactttggaaagagagttaacagtac-gtgaaattgttaaaagggaaacacttgaagttagacttgttatttattagttcaacctttttttttaaagggtgtactctaatgattaacagaccaacatcaatttttgagtgttggagaagggtttaaaggaatgtagcagcca---ttttatgactgtgttttatagactt---tgaacttt-----gatacaatgcttaagattgaggaatgcagtaattttnnnnaagacctcaaatcaggtgggactacccgctgaacttaagcatatcaataagcggaggaaaagaaactaacaaggattcccttagtaacggcgagtgaagagggaaaagcccaaatttgtaatctaactcctttaacaagagttagagttgtaattttgagaactgttttctgtgctggaccatgtataagtctgttgaaaagcagcatcattgaaggtgataatcctgtttatgacatgggtgttctctaccagtgctttatgatacagtctctaagagtcgagttgtttgggaatgcagctcaaagtgggtggtaaattccatctaaggctaaatataggtgagagaccgatagcaaacaagtaccgtgagggaaagatgaaaagaactttggaaagagagttaacagtacgtgaaattgttaaaagggaaacacttgaagttagacttgttatttattagttcaacctttttttttaaagggtgtactctaatgattaacagaccaacatcaatttttgagtgttggagaagggtttaaaggaatgtagcagccattttatgactgtgttttatagactttgaactttgatacaatgcttaagattgaggaatgcagtaaaccat-----------ttttggagggataaattactatcctttatattactgaggatgttggtgtaatagctttaaatgacccgtcttgaaacacggaccaaggagtctaacatgcttgcaagtatttgggtg-tttgaaacccttatgcgtaatgaaagtaaatgtaaatggg--atctgtcaaaagtgcaccattgaccagtcttgattatttatatgaaggtactgagtaagagcaagtatgttgggacccgaaagatggtgaactatgcctgaatagggtgaagccagaggaaactctggtggaagctcgtagcggttctgacgtgcaaatcgatcgtcaaatttgggtataggggcgaaagactaatcgaaccatctagtagctggttcctgccgaagtttccctcagga-------------------------------------------------------------------------------------------------------------------------------------------------------------------------------------------------------------------------------------------------------------------------------------------------------------------------------------------------------------------------------------------------------------------------------------------------------------------------------------------------------------------------------------------------------------------------------------------------------------------------------------------------------------------------------------------------------------------------------------------------------------------------------------------------------------------------------------------------------------------------------------------------------------------------------------------------------------------------------------------------------------------------------------------------------------------------------------
>GD2011-3
cattattgat------aaagagtgcacttaattgtggctcaccaattttatctttaatttttca-----------------ccccatcaataaaa--------------tttacaaaacttgttgacatgaagaaga-aattcttcattgttttcaggtataagtagttttcaatcttgaaatctgcattatccccccca-------------acacttttattat------------aatacactatgaaacttgaatgatcat-atataaa-----------ttatcataacttttaacaatggatctcttggctctcacatcgatgaagaacacagtgaaatgtgataagtaatgtgaattgcagaattcagtgaatcattgaatctttgaacgcaccttgcaccttttggtattccaagaggtacacctgtttgagtgtcatgaaacccttctcattattaaatttatttttaatat---------tggatgttgaatgttgcaaaatgaagttcattttgctcattttaaatgcaacaaagttatattcaggaaaag-aaaaaaaaaaggaaactcagatggagtggattgacttgatgtgtaataatgtttttaa-ctgagatcacattgagga------ggaagtt--ctt-ggagctttgccacttttcatcaatgaaattccattcttcttgaaaaggacttctaaagtaaaaaa---------------------gcaattttttttttaagacctcaaatcaggtgggactacccgctgaacttaagcatatcaataagcggaggaaaagaaactaacaaggattccct-tagtaacggcgagtgaagagggaaaagcccaaatttgtaatctaactcctttaacaagagttagagttgtaattttgagaactgttttctgtgctggaccatgtataagtctgttgaaaagcagcatcattgaaggtgataatcctgtttatgacatgggtgttctctaccag---tgctttatgatacagtctcta----agagtcgagttgtttgggaatgcagctcaaagtgggtggtaaattccatctaaggctaaatataggtgagagaccgatagcaaacaagtaccgtgagggaaagatga-------aaagaactttggaaagagagttaacagtac-gtgaaattgttaaaagggaaacacttgaagttagacttgttatttattagttcaacctttttttttaaagggtgtactctaatgattaacagaccaacatcaatttttgagtgttggagaagggtttaaaggaatgtagcagcca---ttttatgactgtgttttatagactt---tgaacttt-----gatacaatgcttaagattgaggaatgcagtaattttnnnnaagacctcaaatcaggtgggactacccgctgaacttaagcatatcaataagcggaggaaaagaaactaacaaggattcccttagtaacggcgagtgaagagggaaaagcccaaatttgtaatctaactcctttaacaagagttagagttgtaattttgagaactgttttctgtgctggaccatgtataagtctgttgaaaagcagcatcattgaaggtgataatcctgtttatgacatgggtgttctctaccagtgctttatgatacagtctctaagagtcgagttgtttgggaatgcagctcaaagtgggtggtaaattccatctaaggctaaatataggtgagagaccgatagcaaacaagtaccgtgagggaaagatgaaaagaactttggaaagagagttaacagtacgtgaaattgttaaaagggaaacacttgaagttagacttgttatttattagttcaacctttttttttaaagggtgtactctaatgattaacagaccaacatcaatttttgagtgttggagaagggtttaaaggaatgtagcagccattttatgactgtgttttatagactttgaactttgatacaatgcttaagattgaggaatgcagtaaaccat-----------ttttggagggataaattactatcctttatattactgaggatgttggtgtaatagctttaaatgacccgtcttgaaacacggaccaaggagtctaacatgcttgcaagtatttgggtg-tttgaaacccttatgcgtaatgaaagtaaatgtaaatggg--atctgtcaaaagtgcaccattgaccagtcttgattatttatatgaaggtactgagtaagagcaagtatgttgggacccgaaagatggtgaactatgcctgaatagggtgaagccagaggaaactctggtggaagctcgtagcggttctgacgtgcaaatcgatcgtcaaatttgggtataggggcgaaagactaatcgaaccatctagtagctggttcctgccgaagtttccctcagga-------------------------------------------------------------------------------------------------------------------------------------------------------------------------------------------------------------------------------------------------------------------------------------------------------------------------------------------------------------------------------------------------------------------------------------------------------------------------------------------------------------------------------------------------------------------------------------------------------------------------------------------------------------------------------------------------------------------------------------------------------------------------------------------------------------------------------------------------------------------------------------------------------------------------------------------------------------------------------------------------------------------------------------------------------------------------------------
>GD2012-3
cattattgat------aaagagtgcacttaattgtggctcaccaattttatctttaatttttca-----------------ccccatcaataaaa--------------tttacaaaacttgttgacatgaagaaga-aattcttcattgttttcaggtataagtagttttcaatcttgaaatctgcattatccccccca-------------acacttttattat------------aatacactatgaaacttgaatgatcat-atataaa-----------ttatcataacttttaacaatggatctcttggctctcacatcgatgaagaacacagtgaaatgtgataagtaatgtgaattgcagaattcagtgaatcattgaatctttgaacgcaccttgcaccttttggtattccaagaggtacacctgtttgagtgtcatgaaacccttctcattattaaatttatttttaatat---------tggatgttgaatgttgcaaaatgaagttcattttgctcattttaaatgcaacaaagttatattcaggaaaag-aaaaaaaaaaggaaactcagatggagtggattgacttgatgtgtaataatgtttttaa-ctgagatcacattgagga------ggaagtt--ctt-ggagctttgccacttttcatcaatgaaattccattcttcttgaaaaggacttctaaagtaaaaaa---------------------gcaattttttttttaagacctcaaatcaggtgggactacccgctgaacttaagcatatcaataagcggaggaaaagaaactaacaaggattccct-tagtaacggcgagtgaagagggaaaagcccaaatttgtaatctaactcctttaacaagagttagagttgtaattttgagaactgttttctgtgctggaccatgtataagtctgttgaaaagcagcatcattgaaggtgataatcctgtttatgacatgggtgttctctaccag---tgctttatgatacagtctcta----agagtcgagttgtttgggaatgcagctcaaagtgggtggtaaattccatctaaggctaaatataggtgagagaccgatagcaaacaagtaccgtgagggaaagatga-------aaagaactttggaaagagagttaacagtac-gtgaaattgttaaaagggaaacacttgaagttagacttgttatttattagttcaacctttttttttaaagggtgtactctaatgattaacagaccaacatcaatttttgagtgttggagaagggtttaaaggaatgtagcagcca---ttttatgactgtgttttatagactt---tgaacttt-----gatacaatgcttaagattgaggaatgcagtaattttnnnnaagacctcaaatcaggtgggactacccgctgaacttaagcatatcaataagcggaggaaaagaaactaacaaggattcccttagtaacggcgagtgaagagggaaaagcccaaatttgtaatctaactcctttaacaagagttagagttgtaattttgagaactgttttctgtgctggaccatgtataagtctgttgaaaagcagcatcattgaaggtgataatcctgtttatgacatgggtgttctctaccagtgctttatgatacagtctctaagagtcgagttgtttgggaatgcagctcaaagtgggtggtaaattccatctaaggctaaatataggtgagagaccgatagcaaacaagtaccgtgagggaaagatgaaaagaactttggaaagagagttaacagtacgtgaaattgttaaaagggaaacacttgaagttagacttgttatttattagttcaacctttttttttaaagggtgtactctaatgattaacagaccaacatcaatttttgagtgttggagaagggtttaaaggaatgtagcagccattttatgactgtgttttatagactttgaactttgatacaatgcttaagattgaggaatgcagtaaaccat-----------ttttggagggataaattactatcctttatattactgaggatgttggtgtaatagctttaaatgacccgtcttgaaacacggaccaaggagtctaacatgcttgcaagtatttgggtg-tttgaaacccttatgcgtaatgaaagtaaatgtaaatggg--atctgtcaaaagtgcaccattgaccagtcttgattatttatatgaaggtactgagtaagagcaagtatgttgggacccgaaagatggtgaactatgcctgaatagggtgaagccagaggaaactctggtggaagctcgtagcggttctgacgtgcaaatcgatcgtcaaatttgggtataggggcgaaagactaatcgaaccatctagtagctggttcctgccgaagtttccctcagga-------------------------------------------------------------------------------------------------------------------------------------------------------------------------------------------------------------------------------------------------------------------------------------------------------------------------------------------------------------------------------------------------------------------------------------------------------------------------------------------------------------------------------------------------------------------------------------------------------------------------------------------------------------------------------------------------------------------------------------------------------------------------------------------------------------------------------------------------------------------------------------------------------------------------------------------------------------------------------------------------------------------------------------------------------------------------------------
>GD2017-2
cattattgat------aaagagtgcacttaattgtggctcaccaattttatctttaatttttca-----------------ccccatcaataaaa--------------tttacaaaacttgttgacatgaagaaga-aattcttcattgttttcaggtataagtagttttcaatcttgaaatctgcattatccccccca-------------acacttttattat------------aatacactatgaaacttgaatgatcat-atataaa-----------ttatcataacttttaacaatggatctcttggctctcacatcgatgaagaacacagtgaaatgtgataagtaatgtgaattgcagaattcagtgaatcattgaatctttgaacgcaccttgcaccttttggtattccaagaggtacacctgtttgagtgtcatgaaacccttctcattattaaatttatttttaatat---------tggatgttgaatgttgcaaaatgaagttcattttgctcattttaaatgcaacaaagttatattcaggaaaag-aaaaaaaaaaggaaactcagatggagtggattgacttgatgtgtaataatgtttttaa-ctgagatcacattgagga------ggaagtt--ctt-ggagctttgccacttttcatcaatgaaattccattcttcttgaaaaggacttctaaagtaaaaaa---------------------gcaattttttttttaagacctcaaatcaggtgggactacccgctgaacttaagcatatcaataagcggaggaaaagaaactaacaaggattccct-tagtaacggcgagtgaagagggaaaagcccaaatttgtaatctaactcctttaacaagagttagagttgtaattttgagaactgttttctgtgctggaccatgtataagtctgttgaaaagcagcatcattgaaggtgataatcctgtttatgacatgggtgttctctaccag---tgctttatgatacagtctcta----agagtcgagttgtttgggaatgcagctcaaagtgggtggtaaattccatctaaggctaaatataggtgagagaccgatagcaaacaagtaccgtgagggaaagatga-------aaagaactttggaaagagagttaacagtac-gtgaaattgttaaaagggaaacacttgaagttagacttgttatttattagttcaacctttttttttaaagggtgtactctaatgattaacagaccaacatcaatttttgagtgttggagaagggtttaaaggaatgtagcagcca---ttttatgactgtgttttatagactt---tgaacttt-----gatacaatgcttaagattgaggaatgcagtaattttnnnnaagacctcaaatcaggtgggactacccgctgaacttaagcatatcaataagcggaggaaaagaaactaacaaggattcccttagtaacggcgagtgaagagggaaaagcccaaatttgtaatctaactcctttaacaagagttagagttgtaattttgagaactgttttctgtgctggaccatgtataagtctgttgaaaagcagcatcattgaaggtgataatcctgtttatgacatgggtgttctctaccagtgctttatgatacagtctctaagagtcgagttgtttgggaatgcagctcaaagtgggtggtaaattccatctaaggctaaatataggtgagagaccgatagcaaacaagtaccgtgagggaaagatgaaaagaactttggaaagagagttaacagtacgtgaaattgttaaaagggaaacacttgaagttagacttgttatttattagttcaacctttttttttaaagggtgtactctaatgattaacagaccaacatcaatttttgagtgttggagaagggtttaaaggaatgtagcagccattttatgactgtgttttatagactttgaactttgatacaatgcttaagattgaggaatgcagtaaaccat-----------ttttggagggataaattactatcctttatattactgaggatgttggtgtaatagctttaaatgacccgtcttgaaacacggaccaaggagtctaacatgcttgcaagtatttgggtg-tttgaaacccttatgcgtaatgaaagtaaatgtaaatggg--atctgtcaaaagtgcaccattgaccagtcttgattatttatatgaaggtactgagtaagagcaagtatgttgggacccgaaagatggtgaactatgcctgaatagggtgaagccagaggaaactctggtggaagctcgtagcggttctgacgtgcaaatcgatcgtcaaatttgggtataggggcgaaagactaatcgaaccatctagtagctggttcctgccgaagtttccctcagga-------------------------------------------------------------------------------------------------------------------------------------------------------------------------------------------------------------------------------------------------------------------------------------------------------------------------------------------------------------------------------------------------------------------------------------------------------------------------------------------------------------------------------------------------------------------------------------------------------------------------------------------------------------------------------------------------------------------------------------------------------------------------------------------------------------------------------------------------------------------------------------------------------------------------------------------------------------------------------------------------------------------------------------------------------------------------------------
>GD2018-3
cattattgat------aaagagtgcacttaattgtggctcaccaattttatctttaatttttca-----------------ccccatcaataaaa--------------tttacaaaacttgttgacatgaagaaga-aattcttcattgttttcaggtataagtagttttcaatcttgaaatctgcattatccccccca-------------acacttttattat------------aatacactatgaaacttgaatgatcat-atataaa-----------ttatcataacttttaacaatggatctcttggctctcacatcgatgaagaacacagtgaaatgtgataagtaatgtgaattgcagaattcagtgaatcattgaatctttgaacgcaccttgcaccttttggtattccaagaggtacacctgtttgagtgtcatgaaacccttctcattattaaatttatttttaatat---------tggatgttgaatgttgcaaaatgaagttcattttgctcattttaaatgcaacaaagttatattcaggaaaag-aaaaaaaaaaggaaactcagatggagtggattgacttgatgtgtaataatgtttttaa-ctgagatcacattgagga------ggaagtt--ctt-ggagctttgccacttttcatcaatgaaattccattcttcttgaaaaggacttctaaagtaaaaaa---------------------gcaattttttttttaagacctcaaatcaggtgggactacccgctgaacttaagcatatcaataagcggaggaaaagaaactaacaaggattccct-tagtaacggcgagtgaagagggaaaagcccaaatttgtaatctaactcctttaacaagagttagagttgtaattttgagaactgttttctgtgctggaccatgtataagtctgttgaaaagcagcatcattgaaggtgataatcctgtttatgacatgggtgttctctaccag---tgctttatgatacagtctcta----agagtcgagttgtttgggaatgcagctcaaagtgggtggtaaattccatctaaggctaaatataggtgagagaccgatagcaaacaagtaccgtgagggaaagatga-------aaagaactttggaaagagagttaacagtac-gtgaaattgttaaaagggaaacacttgaagttagacttgttatttattagttcaacctttttttttaaagggtgtactctaatgattaacagaccaacatcaatttttgagtgttggagaagggtttaaaggaatgtagcagcca---ttttatgactgtgttttatagactt---tgaacttt-----gatacaatgcttaagattgaggaatgcagtaattttnnnnaagacctcaaatcaggtgggactacccgctgaacttaagcatatcaataagcggaggaaaagaaactaacaaggattcccttagtaacggcgagtgaagagggaaaagcccaaatttgtaatctaactcctttaacaagagttagagttgtaattttgagaactgttttctgtgctggaccatgtataagtctgttgaaaagcagcatcattgaaggtgataatcctgtttatgacatgggtgttctctaccagtgctttatgatacagtctctaagagtcgagttgtttgggaatgcagctcaaagtgggtggtaaattccatctaaggctaaatataggtgagagaccgatagcaaacaagtaccgtgagggaaagatgaaaagaactttggaaagagagttaacagtacgtgaaattgttaaaagggaaacacttgaagttagacttgttatttattagttcaacctttttttttaaagggtgtactctaatgattaacagaccaacatcaatttttgagtgttggagaagggtttaaaggaatgtagcagccattttatgactgtgttttatagactttgaactttgatacaatgcttaagattgaggaatgcagtaaaccat-----------ttttggagggataaattactatcctttatattactgaggatgttggtgtaatagctttaaatgacccgtcttgaaacacggaccaaggagtctaacatgcttgcaagtatttgggtg-tttgaaacccttatgcgtaatgaaagtaaatgtaaatggg--atctgtcaaaagtgcaccattgaccagtcttgattatttatatgaaggtactgagtaagagcaagtatgttgggacccgaaagatggtgaactatgcctgaatagggtgaagccagaggaaactctggtggaagctcgtagcggttctgacgtgcaaatcgatcgtcaaatttgggtataggggcgaaagactaatcgaaccatctagtagctggttcctgccgaagtttccctcagga-------------------------------------------------------------------------------------------------------------------------------------------------------------------------------------------------------------------------------------------------------------------------------------------------------------------------------------------------------------------------------------------------------------------------------------------------------------------------------------------------------------------------------------------------------------------------------------------------------------------------------------------------------------------------------------------------------------------------------------------------------------------------------------------------------------------------------------------------------------------------------------------------------------------------------------------------------------------------------------------------------------------------------------------------------------------------------------
>GD2021-1
cattattgat------aaagagtgcacttaattgtggctcaccaattttatctttaatttttca-----------------ccccatcaataaaa--------------tttacaaaacttgttgacatgaagaaga-aattcttcattgttttcaggtataagtagttttcaatcttgaaatctgcattatccccccca-------------acacttttattat------------aatacactatgaaacttgaatgatcat-atataaa-----------ttatcataacttttaacaatggatctcttggctctcacatcgatgaagaacacagtgaaatgtgataagtaatgtgaattgcagaattcagtgaatcattgaatctttgaacgcaccttgcaccttttggtattccaagaggtacacctgtttgagtgtcatgaaacccttctcattattaaatttatttttaatat---------tggatgttgaatgttgcaaaatgaagttcattttgctcattttaaatgcaacaaagttatattcaggaaaag-aaaaaaaaaaggaaactcagatggagtggattgacttgatgtgtaataatgtttttaa-ctgagatcacattgagga------ggaagtt--ctt-ggagctttgccacttttcatcaatgaaattccattcttcttgaaaaggacttctaaagtaaaaaa---------------------gcaattttttttttaagacctcaaatcaggtgggactacccgctgaacttaagcatatcaataagcggaggaaaagaaactaacaaggattccct-tagtaacggcgagtgaagagggaaaagcccaaatttgtaatctaactcctttaacaagagttagagttgtaattttgagaactgttttctgtgctggaccatgtataagtctgttgaaaagcagcatcattgaaggtgataatcctgtttatgacatgggtgttctctaccag---tgctttatgatacagtctcta----agagtcgagttgtttgggaatgcagctcaaagtgggtggtaaattccatctaaggctaaatataggtgagagaccgatagcaaacaagtaccgtgagggaaagatga-------aaagaactttggaaagagagttaacagtac-gtgaaattgttaaaagggaaacacttgaagttagacttgttatttattagttcaacctttttttttaaagggtgtactctaatgattaacagaccaacatcaatttttgagtgttggagaagggtttaaaggaatgtagcagcca---ttttatgactgtgttttatagactt---tgaacttt-----gatacaatgcttaagattgaggaatgcagtaattttnnnnaagacctcaaatcaggtgggactacccgctgaacttaagcatatcaataagcggaggaaaagaaactaacaaggattcccttagtaacggcgagtgaagagggaaaagcccaaatttgtaatctaactcctttaacaagagttagagttgtaattttgagaactgttttctgtgctggaccatgtataagtctgttgaaaagcagcatcattgaaggtgataatcctgtttatgacatgggtgttctctaccagtgctttatgatacagtctctaagagtcgagttgtttgggaatgcagctcaaagtgggtggtaaattccatctaaggctaaatataggtgagagaccgatagcaaacaagtaccgtgagggaaagatgaaaagaactttggaaagagagttaacagtacgtgaaattgttaaaagggaaacacttgaagttagacttgttatttattagttcaacctttttttttaaagggtgtactctaatgattaacagaccaacatcaatttttgagtgttggagaagggtttaaaggaatgtagcagccattttatgactgtgttttatagactttgaactttgatacaatgcttaagattgaggaatgcagtaaaccat-----------ttttggagggataaattactatcctttatattactgaggatgttggtgtaatagctttaaatgacccgtcttgaaacacggaccaaggagtctaacatgcttgcaagtatttgggtg-tttgaaacccttatgcgtaatgaaagtaaatgtaaatggg--atctgtcaaaagtgcaccattgaccagtcttgattatttatatgaaggtactgagtaagagcaagtatgttgggacccgaaagatggtgaactatgcctgaatagggtgaagccagaggaaactctggtggaagctcgtagcggttctgacgtgcaaatcgatcgtcaaatttgggtataggggcgaaagactaatcgaaccatctagtagctggttcctgccgaagtttccctcagga-------------------------------------------------------------------------------------------------------------------------------------------------------------------------------------------------------------------------------------------------------------------------------------------------------------------------------------------------------------------------------------------------------------------------------------------------------------------------------------------------------------------------------------------------------------------------------------------------------------------------------------------------------------------------------------------------------------------------------------------------------------------------------------------------------------------------------------------------------------------------------------------------------------------------------------------------------------------------------------------------------------------------------------------------------------------------------------
>GD2023-2
cattattgat------aaagagtgcacttaattgtggctcaccaattttatctttaatttttca-----------------ccccatcaataaaa--------------tttacaaaacttgttgacatgaagaaga-aattcttcattgttttcaggtataagtagttttcaatcttgaaatctgcattatccccccca-------------acacttttattat------------aatacactatgaaacttgaatgatcat-atataaa-----------ttatcataacttttaacaatggatctcttggctctcacatcgatgaagaacacagtgaaatgtgataagtaatgtgaattgcagaattcagtgaatcattgaatctttgaacgcaccttgcaccttttggtattccaagaggtacacctgtttgagtgtcatgaaacccttctcattattaaatttatttttaatat---------tggatgttgaatgttgcaaaatgaagttcattttgctcattttaaatgcaacaaagttatattcaggaaaag-aaaaaaaaaaggaaactcagatggagtggattgacttgatgtgtaataatgtttttaa-ctgagatcacattgagga------ggaagtt--ctt-ggagctttgccacttttcatcaatgaaattccattcttcttgaaaaggacttctaaagtaaaaaa---------------------gcaattttttttttaagacctcaaatcaggtgggactacccgctgaacttaagcatatcaataagcggaggaaaagaaactaacaaggattccct-tagtaacggcgagtgaagagggaaaagcccaaatttgtaatctaactcctttaacaagagttagagttgtaattttgagaactgttttctgtgctggaccatgtataagtctgttgaaaagcagcatcattgaaggtgataatcctgtttatgacatgggtgttctctaccag---tgctttatgatacagtctcta----agagtcgagttgtttgggaatgcagctcaaagtgggtggtaaattccatctaaggctaaatataggtgagagaccgatagcaaacaagtaccgtgagggaaagatga-------aaagaactttggaaagagagttaacagtac-gtgaaattgttaaaagggaaacacttgaagttagacttgttatttattagttcaacctttttttttaaagggtgtactctaatgattaacagaccaacatcaatttttgagtgttggagaagggtttaaaggaatgtagcagcca---ttttatgactgtgttttatagactt---tgaacttt-----gatacaatgcttaagattgaggaatgcagtaattttnnnnaagacctcaaatcaggtgggactacccgctgaacttaagcatatcaataagcggaggaaaagaaactaacaaggattcccttagtaacggcgagtgaagagggaaaagcccaaatttgtaatctaactcctttaacaagagttagagttgtaattttgagaactgttttctgtgctggaccatgtataagtctgttgaaaagcagcatcattgaaggtgataatcctgtttatgacatgggtgttctctaccagtgctttatgatacagtctctaagagtcgagttgtttgggaatgcagctcaaagtgggtggtaaattccatctaaggctaaatataggtgagagaccgatagcaaacaagtaccgtgagggaaagatgaaaagaactttggaaagagagttaacagtacgtgaaattgttaaaagggaaacacttgaagttagacttgttatttattagttcaacctttttttttaaagggtgtactctaatgattaacagaccaacatcaatttttgagtgttggagaagggtttaaaggaatgtagcagccattttatgactgtgttttatagactttgaactttgatacaatgcttaagattgaggaatgcagtaaaccat-----------ttttggagggataaattactatcctttatattactgaggatgttggtgtaatagctttaaatgacccgtcttgaaacacggaccaaggagtctaacatgcttgcaagtatttgggtg-tttgaaacccttatgcgtaatgaaagtaaatgtaaatggg--atctgtcaaaagtgcaccattgaccagtcttgattatttatatgaaggtactgagtaagagcaagtatgttgggacccgaaagatggtgaactatgcctgaatagggtgaagccagaggaaactctggtggaagctcgtagcggttctgacgtgcaaatcgatcgtcaaatttgggtataggggcgaaagactaatcgaaccatctagtagctggttcctgccgaagtttccctcagga-------------------------------------------------------------------------------------------------------------------------------------------------------------------------------------------------------------------------------------------------------------------------------------------------------------------------------------------------------------------------------------------------------------------------------------------------------------------------------------------------------------------------------------------------------------------------------------------------------------------------------------------------------------------------------------------------------------------------------------------------------------------------------------------------------------------------------------------------------------------------------------------------------------------------------------------------------------------------------------------------------------------------------------------------------------------------------------
>GD2023-3
cattattgat------aaagagtgcacttaattgtggctcaccaattttatctttaatttttca-----------------ccccatcaataaaa--------------tttacaaaacttgttgacatgaagaaga-aattcttcattgttttcaggtataagtagttttcaatcttgaaatctgcattatccccccca-------------acacttttattat------------aatacactatgaaacttgaatgatcat-atataaa-----------ttatcataacttttaacaatggatctcttggctctcacatcgatgaagaacacagtgaaatgtgataagtaatgtgaattgcagaattcagtgaatcattgaatctttgaacgcaccttgcaccttttggtattccaagaggtacacctgtttgagtgtcatgaaacccttctcattattaaatttatttttaatat---------tggatgttgaatgttgcaaaatgaagttcattttgctcattttaaatgcaacaaagttatattcaggaaaag-aaaaaaaaaaggaaactcagatggagtggattgacttgatgtgtaataatgtttttaa-ctgagatcacattgagga------ggaagtt--ctt-ggagctttgccacttttcatcaatgaaattccattcttcttgaaaaggacttctaaagtaaaaaa---------------------gcaattttttttttaagacctcaaatcaggtgggactacccgctgaacttaagcatatcaataagcggaggaaaagaaactaacaaggattccct-tagtaacggcgagtgaagagggaaaagcccaaatttgtaatctaactcctttaacaagagttagagttgtaattttgagaactgttttctgtgctggaccatgtataagtctgttgaaaagcagcatcattgaaggtgataatcctgtttatgacatgggtgttctctaccag---tgctttatgatacagtctcta----agagtcgagttgtttgggaatgcagctcaaagtgggtggtaaattccatctaaggctaaatataggtgagagaccgatagcaaacaagtaccgtgagggaaagatga-------aaagaactttggaaagagagttaacagtac-gtgaaattgttaaaagggaaacacttgaagttagacttgttatttattagttcaacctttttttttaaagggtgtactctaatgattaacagaccaacatcaatttttgagtgttggagaagggtttaaaggaatgtagcagcca---ttttatgactgtgttttatagactt---tgaacttt-----gatacaatgcttaagattgaggaatgcagtaattttnnnnaagacctcaaatcaggtgggactacccgctgaacttaagcatatcaataagcggaggaaaagaaactaacaaggattcccttagtaacggcgagtgaagagggaaaagcccaaatttgtaatctaactcctttaacaagagttagagttgtaattttgagaactgttttctgtgctggaccatgtataagtctgttgaaaagcagcatcattgaaggtgataatcctgtttatgacatgggtgttctctaccagtgctttatgatacagtctctaagagtcgagttgtttgggaatgcagctcaaagtgggtggtaaattccatctaaggctaaatataggtgagagaccgatagcaaacaagtaccgtgagggaaagatgaaaagaactttggaaagagagttaacagtacgtgaaattgttaaaagggaaacacttgaagttagacttgttatttattagttcaacctttttttttaaagggtgtactctaatgattaacagaccaacatcaatttttgagtgttggagaagggtttaaaggaatgtagcagccattttatgactgtgttttatagactttgaactttgatacaatgcttaagattgaggaatgcagtaaaccat-----------ttttggagggataaattactatcctttatattactgaggatgttggtgtaatagctttaaatgacccgtcttgaaacacggaccaaggagtctaacatgcttgcaagtatttgggtg-tttgaaacccttatgcgtaatgaaagtaaatgtaaatggg--atctgtcaaaagtgcaccattgaccagtcttgattatttatatgaaggtactgagtaagagcaagtatgttgggacccgaaagatggtgaactatgcctgaatagggtgaagccagaggaaactctggtggaagctcgtagcggttctgacgtgcaaatcgatcgtcaaatttgggtataggggcgaaagactaatcgaaccatctagtagctggttcctgccgaagtttccctcagga-------------------------------------------------------------------------------------------------------------------------------------------------------------------------------------------------------------------------------------------------------------------------------------------------------------------------------------------------------------------------------------------------------------------------------------------------------------------------------------------------------------------------------------------------------------------------------------------------------------------------------------------------------------------------------------------------------------------------------------------------------------------------------------------------------------------------------------------------------------------------------------------------------------------------------------------------------------------------------------------------------------------------------------------------------------------------------------
>GX1902-2
cattattgat------aaagagtgcacttaattgtggctcaccaattttatctttaatttttca-----------------ccccatcaataaaa--------------tttacaaaacttgttgacatgaagaaga-aattcttcattgttttcaggtataagtagttttcaatcttgaaatctgcattatccccccca-------------acacttttattat------------aatacactatgaaacttgaatgatcat-atataaa-----------ttatcataacttttaacaatggatctcttggctctcacatcgatgaagaacacagtgaaatgtgataagtaatgtgaattgcagaattcagtgaatcattgaatctttgaacgcaccttgcaccttttggtattccaagaggtacacctgtttgagtgtcatgaaacccttctcattattaaatttatttttaatat---------tggatgttgaatgttgcaaaatgaagttcattttgctcattttaaatgcaacaaagttatattcaggaaaag-aaaaaaaaaaggaaactcagatggagtggattgacttgatgtgtaataatgtttttaa-ctgagatcacattgagga------ggaagtt--ctt-ggagctttgccacttttcatcaatgaaattccattcttcttgaaaaggacttctaaagtaaaaaa---------------------gcaattttttttttaagacctcaaatcaggtgggactacccgctgaacttaagcatatcaataagcggaggaaaagaaactaacaaggattccct-tagtaacggcgagtgaagagggaaaagcccaaatttgtaatctaactcctttaacaagagttagagttgtaattttgagaactgttttctgtgctggaccatgtataagtctgttgaaaagcagcatcattgaaggtgataatcctgtttatgacatgggtgttctctaccag---tgctttatgatacagtctcta----agagtcgagttgtttgggaatgcagctcaaagtgggtggtaaattccatctaaggctaaatataggtgagagaccgatagcaaacaagtaccgtgagggaaagatga-------aaagaactttggaaagagagttaacagtac-gtgaaattgttaaaagggaaacacttgaagttagacttgttatttattagttcaacctttttttttaaagggtgtactctaatgattaacagaccaacatcaatttttgagtgttggagaagggtttaaaggaatgtagcagcca---ttttatgactgtgttttatagactt---tgaacttt-----gatacaatgcttaagattgaggaatgcagtaattttnnnnaagacctcaaatcaggtgggactacccgctgaacttaagcatatcaataagcggaggaaaagaaactaacaaggattcccttagtaacggcgagtgaagagggaaaagcccaaatttgtaatctaactcctttaacaagagttagagttgtaattttgagaactgttttctgtgctggaccatgtataagtctgttgaaaagcagcatcattgaaggtgataatcctgtttatgacatgggtgttctctaccagtgctttatgatacagtctctaagagtcgagttgtttgggaatgcagctcaaagtgggtggtaaattccatctaaggctaaatataggtgagagaccgatagcaaacaagtaccgtgagggaaagatgaaaagaactttggaaagagagttaacagtacgtgaaattgttaaaagggaaacacttgaagttagacttgttatttattagttcaacctttttttttaaagggtgtactctaatgattaacagaccaacatcaatttttgagtgttggagaagggtttaaaggaatgtagcagccattttatgactgtgttttatagactttgaactttgatacaatgcttaagattgaggaatgcagtaaaccat-----------ttttggagggataaattactatcctttatattactgaggatgttggtgtaatagctttaaatgacccgtcttgaaacacggaccaaggagtctaacatgcttgcaagtatttgggtg-tttgaaacccttatgcgtaatgaaagtaaatgtaaatggg--atctgtcaaaagtgcaccattgaccagtcttgattatttatatgaaggtactgagtaagagcaagtatgttgggacccgaaagatggtgaactatgcctgaatagggtgaagccagaggaaactctggtggaagctcgtagcggttctgacgtgcaaatcgatcgtcaaatttgggtataggggcgaaagactaatcgaaccatctagtagctggttcctgccgaagtttccctcagga-------------------------------------------------------------------------------------------------------------------------------------------------------------------------------------------------------------------------------------------------------------------------------------------------------------------------------------------------------------------------------------------------------------------------------------------------------------------------------------------------------------------------------------------------------------------------------------------------------------------------------------------------------------------------------------------------------------------------------------------------------------------------------------------------------------------------------------------------------------------------------------------------------------------------------------------------------------------------------------------------------------------------------------------------------------------------------------
>GX1910-3
cattattgat------aaagagtgcacttaattgtggctcaccaattttatctttaatttttca-----------------ccccatcaataaaa--------------tttacaaaacttgttgacatgaagaaga-aattcttcattgttttcaggtataagtagttttcaatcttgaaatctgcattatccccccca-------------acacttttattat------------aatacactatgaaacttgaatgatcat-atataaa-----------ttatcataacttttaacaatggatctcttggctctcacatcgatgaagaacacagtgaaatgtgataagtaatgtgaattgcagaattcagtgaatcattgaatctttgaacgcaccttgcaccttttggtattccaagaggtacacctgtttgagtgtcatgaaacccttctcattattaaatttatttttaatat---------tggatgttgaatgttgcaaaatgaagttcattttgctcattttaaatgcaacaaagttatattcaggaaaag-aaaaaaaaaaggaaactcagatggagtggattgacttgatgtgtaataatgtttttaa-ctgagatcacattgagga------ggaagtt--ctt-ggagctttgccacttttcatcaatgaaattccattcttcttgaaaaggacttctaaagtaaaaaa---------------------gcaattttttttttaagacctcaaatcaggtgggactacccgctgaacttaagcatatcaataagcggaggaaaagaaactaacaaggattccct-tagtaacggcgagtgaagagggaaaagcccaaatttgtaatctaactcctttaacaagagttagagttgtaattttgagaactgttttctgtgctggaccatgtataagtctgttgaaaagcagcatcattgaaggtgataatcctgtttatgacatgggtgttctctaccag---tgctttatgatacagtctcta----agagtcgagttgtttgggaatgcagctcaaagtgggtggtaaattccatctaaggctaaatataggtgagagaccgatagcaaacaagtaccgtgagggaaagatga-------aaagaactttggaaagagagttaacagtac-gtgaaattgttaaaagggaaacacttgaagttagacttgttatttattagttcaacctttttttttaaagggtgtactctaatgattaacagaccaacatcaatttttgagtgttggagaagggtttaaaggaatgtagcagcca---ttttatgactgtgttttatagactt---tgaacttt-----gatacaatgcttaagattgaggaatgcagtaattttnnnnaagacctcaaatcaggtgggactacccgctgaacttaagcatatcaataagcggaggaaaagaaactaacaaggattcccttagtaacggcgagtgaagagggaaaagcccaaatttgtaatctaactcctttaacaagagttagagttgtaattttgagaactgttttctgtgctggaccatgtataagtctgttgaaaagcagcatcattgaaggtgataatcctgtttatgacatgggtgttctctaccagtgctttatgatacagtctctaagagtcgagttgtttgggaatgcagctcaaagtgggtggtaaattccatctaaggctaaatataggtgagagaccgatagcaaacaagtaccgtgagggaaagatgaaaagaactttggaaagagagttaacagtacgtgaaattgttaaaagggaaacacttgaagttagacttgttatttattagttcaacctttttttttaaagggtgtactctaatgattaacagaccaacatcaatttttgagtgttggagaagggtttaaaggaatgtagcagccattttatgactgtgttttatagactttgaactttgatacaatgcttaagattgaggaatgcagtaaaccat-----------ttttggagggataaattactatcctttatattactgaggatgttggtgtaatagctttaaatgacccgtcttgaaacacggaccaaggagtctaacatgcttgcaagtatttgggtg-tttgaaacccttatgcgtaatgaaagtaaatgtaaatggg--atctgtcaaaagtgcaccattgaccagtcttgattatttatatgaaggtactgagtaagagcaagtatgttgggacccgaaagatggtgaactatgcctgaatagggtgaagccagaggaaactctggtggaagctcgtagcggttctgacgtgcaaatcgatcgtcaaatttgggtataggggcgaaagactaatcgaaccatctagtagctggttcctgccgaagtttccctcagga-------------------------------------------------------------------------------------------------------------------------------------------------------------------------------------------------------------------------------------------------------------------------------------------------------------------------------------------------------------------------------------------------------------------------------------------------------------------------------------------------------------------------------------------------------------------------------------------------------------------------------------------------------------------------------------------------------------------------------------------------------------------------------------------------------------------------------------------------------------------------------------------------------------------------------------------------------------------------------------------------------------------------------------------------------------------------------------
>GX1914-3
cattattgat------aaagagtgcacttaattgtggctcaccaattttatctttaatttttca-----------------ccccatcaataaaa--------------tttacaaaacttgttgacatgaagaaga-aattcttcattgttttcaggtataagtagttttcaatcttgaaatctgcattatccccccca-------------acacttttattat------------aatacactatgaaacttgaatgatcat-atataaa-----------ttatcataacttttaacaatggatctcttggctctcacatcgatgaagaacacagtgaaatgtgataagtaatgtgaattgcagaattcagtgaatcattgaatctttgaacgcaccttgcaccttttggtattccaagaggtacacctgtttgagtgtcatgaaacccttctcattattaaatttatttttaatat---------tggatgttgaatgttgcaaaatgaagttcattttgctcattttaaatgcaacaaagttatattcaggaaaag-aaaaaaaaaaggaaactcagatggagtggattgacttgatgtgtaataatgtttttaa-ctgagatcacattgagga------ggaagtt--ctt-ggagctttgccacttttcatcaatgaaattccattcttcttgaaaaggacttctaaagtaaaaaa---------------------gcaattttttttttaagacctcaaatcaggtgggactacccgctgaacttaagcatatcaataagcggaggaaaagaaactaacaaggattccct-tagtaacggcgagtgaagagggaaaagcccaaatttgtaatctaactcctttaacaagagttagagttgtaattttgagaactgttttctgtgctggaccatgtataagtctgttgaaaagcagcatcattgaaggtgataatcctgtttatgacatgggtgttctctaccag---tgctttatgatacagtctcta----agagtcgagttgtttgggaatgcagctcaaagtgggtggtaaattccatctaaggctaaatataggtgagagaccgatagcaaacaagtaccgtgagggaaagatga-------aaagaactttggaaagagagttaacagtac-gtgaaattgttaaaagggaaacacttgaagttagacttgttatttattagttcaacctttttttttaaagggtgtactctaatgattaacagaccaacatcaatttttgagtgttggagaagggtttaaaggaatgtagcagcca---ttttatgactgtgttttatagactt---tgaacttt-----gatacaatgcttaagattgaggaatgcagtaattttnnnnaagacctcaaatcaggtgggactacccgctgaacttaagcatatcaataagcggaggaaaagaaactaacaaggattcccttagtaacggcgagtgaagagggaaaagcccaaatttgtaatctaactcctttaacaagagttagagttgtaattttgagaactgttttctgtgctggaccatgtataagtctgttgaaaagcagcatcattgaaggtgataatcctgtttatgacatgggtgttctctaccagtgctttatgatacagtctctaagagtcgagttgtttgggaatgcagctcaaagtgggtggtaaattccatctaaggctaaatataggtgagagaccgatagcaaacaagtaccgtgagggaaagatgaaaagaactttggaaagagagttaacagtacgtgaaattgttaaaagggaaacacttgaagttagacttgttatttattagttcaacctttttttttaaagggtgtactctaatgattaacagaccaacatcaatttttgagtgttggagaagggtttaaaggaatgtagcagccattttatgactgtgttttatagactttgaactttgatacaatgcttaagattgaggaatgcagtaaaccat-----------ttttggagggataaattactatcctttatattactgaggatgttggtgtaatagctttaaatgacccgtcttgaaacacggaccaaggagtctaacatgcttgcaagtatttgggtg-tttgaaacccttatgcgtaatgaaagtaaatgtaaatggg--atctgtcaaaagtgcaccattgaccagtcttgattatttatatgaaggtactgagtaagagcaagtatgttgggacccgaaagatggtgaactatgcctgaatagggtgaagccagaggaaactctggtggaagctcgtagcggttctgacgtgcaaatcgatcgtcaaatttgggtataggggcgaaagactaatcgaaccatctagtagctggttcctgccgaagtttccctcagga-------------------------------------------------------------------------------------------------------------------------------------------------------------------------------------------------------------------------------------------------------------------------------------------------------------------------------------------------------------------------------------------------------------------------------------------------------------------------------------------------------------------------------------------------------------------------------------------------------------------------------------------------------------------------------------------------------------------------------------------------------------------------------------------------------------------------------------------------------------------------------------------------------------------------------------------------------------------------------------------------------------------------------------------------------------------------------------
>GX1917-3
cattattgat------aaagagtgcacttaattgtggctcaccaattttatctttaatttttca-----------------ccccatcaataaaa--------------tttacaaaacttgttgacatgaagaaga-aattcttcattgttttcaggtataagtagttttcaatcttgaaatctgcattatccccccca-------------acacttttattat------------aatacactatgaaacttgaatgatcat-atataaa-----------ttatcataacttttaacaatggatctcttggctctcacatcgatgaagaacacagtgaaatgtgataagtaatgtgaattgcagaattcagtgaatcattgaatctttgaacgcaccttgcaccttttggtattccaagaggtacacctgtttgagtgtcatgaaacccttctcattattaaatttatttttaatat---------tggatgttgaatgttgcaaaatgaagttcattttgctcattttaaatgcaacaaagttatattcaggaaaag-aaaaaaaaaaggaaactcagatggagtggattgacttgatgtgtaataatgtttttaa-ctgagatcacattgagga------ggaagtt--ctt-ggagctttgccacttttcatcaatgaaattccattcttcttgaaaaggacttctaaagtaaaaaa---------------------gcaattttttttttaagacctcaaatcaggtgggactacccgctgaacttaagcatatcaataagcggaggaaaagaaactaacaaggattccct-tagtaacggcgagtgaagagggaaaagcccaaatttgtaatctaactcctttaacaagagttagagttgtaattttgagaactgttttctgtgctggaccatgtataagtctgttgaaaagcagcatcattgaaggtgataatcctgtttatgacatgggtgttctctaccag---tgctttatgatacagtctcta----agagtcgagttgtttgggaatgcagctcaaagtgggtggtaaattccatctaaggctaaatataggtgagagaccgatagcaaacaagtaccgtgagggaaagatga-------aaagaactttggaaagagagttaacagtac-gtgaaattgttaaaagggaaacacttgaagttagacttgttatttattagttcaacctttttttttaaagggtgtactctaatgattaacagaccaacatcaatttttgagtgttggagaagggtttaaaggaatgtagcagcca---ttttatgactgtgttttatagactt---tgaacttt-----gatacaatgcttaagattgaggaatgcagtaattttnnnnaagacctcaaatcaggtgggactacccgctgaacttaagcatatcaataagcggaggaaaagaaactaacaaggattcccttagtaacggcgagtgaagagggaaaagcccaaatttgtaatctaactcctttaacaagagttagagttgtaattttgagaactgttttctgtgctggaccatgtataagtctgttgaaaagcagcatcattgaaggtgataatcctgtttatgacatgggtgttctctaccagtgctttatgatacagtctctaagagtcgagttgtttgggaatgcagctcaaagtgggtggtaaattccatctaaggctaaatataggtgagagaccgatagcaaacaagtaccgtgagggaaagatgaaaagaactttggaaagagagttaacagtacgtgaaattgttaaaagggaaacacttgaagttagacttgttatttattagttcaacctttttttttaaagggtgtactctaatgattaacagaccaacatcaatttttgagtgttggagaagggtttaaaggaatgtagcagccattttatgactgtgttttatagactttgaactttgatacaatgcttaagattgaggaatgcagtaaaccat-----------ttttggagggataaattactatcctttatattactgaggatgttggtgtaatagctttaaatgacccgtcttgaaacacggaccaaggagtctaacatgcttgcaagtatttgggtg-tttgaaacccttatgcgtaatgaaagtaaatgtaaatggg--atctgtcaaaagtgcaccattgaccagtcttgattatttatatgaaggtactgagtaagagcaagtatgttgggacccgaaagatggtgaactatgcctgaatagggtgaagccagaggaaactctggtggaagctcgtagcggttctgacgtgcaaatcgatcgtcaaatttgggtataggggcgaaagactaatcgaaccatctagtagctggttcctgccgaagtttccctcagga-------------------------------------------------------------------------------------------------------------------------------------------------------------------------------------------------------------------------------------------------------------------------------------------------------------------------------------------------------------------------------------------------------------------------------------------------------------------------------------------------------------------------------------------------------------------------------------------------------------------------------------------------------------------------------------------------------------------------------------------------------------------------------------------------------------------------------------------------------------------------------------------------------------------------------------------------------------------------------------------------------------------------------------------------------------------------------------
>GX1921-3
cattattgat------aaagagtgcacttaattgtggctcaccaattttatctttaatttttca-----------------ccccatcaataaaa--------------tttacaaaacttgttgacatgaagaaga-aattcttcattgttttcaggtataagtagttttcaatcttgaaatctgcattatccccccca-------------acacttttattat------------aatacactatgaaacttgaatgatcat-atataaa-----------ttatcataacttttaacaatggatctcttggctctcacatcgatgaagaacacagtgaaatgtgataagtaatgtgaattgcagaattcagtgaatcattgaatctttgaacgcaccttgcaccttttggtattccaagaggtacacctgtttgagtgtcatgaaacccttctcattattaaatttatttttaatat---------tggatgttgaatgttgcaaaatgaagttcattttgctcattttaaatgcaacaaagttatattcaggaaaag-aaaaaaaaaaggaaactcagatggagtggattgacttgatgtgtaataatgtttttaa-ctgagatcacattgagga------ggaagtt--ctt-ggagctttgccacttttcatcaatgaaattccattcttcttgaaaaggacttctaaagtaaaaaa---------------------gcaattttttttttaagacctcaaatcaggtgggactacccgctgaacttaagcatatcaataagcggaggaaaagaaactaacaaggattccct-tagtaacggcgagtgaagagggaaaagcccaaatttgtaatctaactcctttaacaagagttagagttgtaattttgagaactgttttctgtgctggaccatgtataagtctgttgaaaagcagcatcattgaaggtgataatcctgtttatgacatgggtgttctctaccag---tgctttatgatacagtctcta----agagtcgagttgtttgggaatgcagctcaaagtgggtggtaaattccatctaaggctaaatataggtgagagaccgatagcaaacaagtaccgtgagggaaagatga-------aaagaactttggaaagagagttaacagtac-gtgaaattgttaaaagggaaacacttgaagttagacttgttatttattagttcaacctttttttttaaagggtgtactctaatgattaacagaccaacatcaatttttgagtgttggagaagggtttaaaggaatgtagcagcca---ttttatgactgtgttttatagactt---tgaacttt-----gatacaatgcttaagattgaggaatgcagtaattttnnnnaagacctcaaatcaggtgggactacccgctgaacttaagcatatcaataagcggaggaaaagaaactaacaaggattcccttagtaacggcgagtgaagagggaaaagcccaaatttgtaatctaactcctttaacaagagttagagttgtaattttgagaactgttttctgtgctggaccatgtataagtctgttgaaaagcagcatcattgaaggtgataatcctgtttatgacatgggtgttctctaccagtgctttatgatacagtctctaagagtcgagttgtttgggaatgcagctcaaagtgggtggtaaattccatctaaggctaaatataggtgagagaccgatagcaaacaagtaccgtgagggaaagatgaaaagaactttggaaagagagttaacagtacgtgaaattgttaaaagggaaacacttgaagttagacttgttatttattagttcaacctttttttttaaagggtgtactctaatgattaacagaccaacatcaatttttgagtgttggagaagggtttaaaggaatgtagcagccattttatgactgtgttttatagactttgaactttgatacaatgcttaagattgaggaatgcagtaaaccat-----------ttttggagggataaattactatcctttatattactgaggatgttggtgtaatagctttaaatgacccgtcttgaaacacggaccaaggagtctaacatgcttgcaagtatttgggtg-tttgaaacccttatgcgtaatgaaagtaaatgtaaatggg--atctgtcaaaagtgcaccattgaccagtcttgattatttatatgaaggtactgagtaagagcaagtatgttgggacccgaaagatggtgaactatgcctgaatagggtgaagccagaggaaactctggtggaagctcgtagcggttctgacgtgcaaatcgatcgtcaaatttgggtataggggcgaaagactaatcgaaccatctagtagctggttcctgccgaagtttccctcagga-------------------------------------------------------------------------------------------------------------------------------------------------------------------------------------------------------------------------------------------------------------------------------------------------------------------------------------------------------------------------------------------------------------------------------------------------------------------------------------------------------------------------------------------------------------------------------------------------------------------------------------------------------------------------------------------------------------------------------------------------------------------------------------------------------------------------------------------------------------------------------------------------------------------------------------------------------------------------------------------------------------------------------------------------------------------------------------
>GX1925-1
cattattgat------aaagagtgcacttaattgtggctcaccaattttatctttaatttttca-----------------ccccatcaataaaa--------------tttacaaaacttgttgacatgaagaaga-aattcttcattgttttcaggtataagtagttttcaatcttgaaatctgcattatccccccca-------------acacttttattat------------aatacactatgaaacttgaatgatcat-atataaa-----------ttatcataacttttaacaatggatctcttggctctcacatcgatgaagaacacagtgaaatgtgataagtaatgtgaattgcagaattcagtgaatcattgaatctttgaacgcaccttgcaccttttggtattccaagaggtacacctgtttgagtgtcatgaaacccttctcattattaaatttatttttaatat---------tggatgttgaatgttgcaaaatgaagttcattttgctcattttaaatgcaacaaagttatattcaggaaaag-aaaaaaaaaaggaaactcagatggagtggattgacttgatgtgtaataatgtttttaa-ctgagatcacattgagga------ggaagtt--ctt-ggagctttgccacttttcatcaatgaaattccattcttcttgaaaaggacttctaaagtaaaaaa---------------------gcaattttttttttaagacctcaaatcaggtgggactacccgctgaacttaagcatatcaataagcggaggaaaagaaactaacaaggattccct-tagtaacggcgagtgaagagggaaaagcccaaatttgtaatctaactcctttaacaagagttagagttgtaattttgagaactgttttctgtgctggaccatgtataagtctgttgaaaagcagcatcattgaaggtgataatcctgtttatgacatgggtgttctctaccag---tgctttatgatacagtctcta----agagtcgagttgtttgggaatgcagctcaaagtgggtggtaaattccatctaaggctaaatataggtgagagaccgatagcaaacaagtaccgtgagggaaagatga-------aaagaactttggaaagagagttaacagtac-gtgaaattgttaaaagggaaacacttgaagttagacttgttatttattagttcaacctttttttttaaagggtgtactctaatgattaacagaccaacatcaatttttgagtgttggagaagggtttaaaggaatgtagcagcca---ttttatgactgtgttttatagactt---tgaacttt-----gatacaatgcttaagattgaggaatgcagtaattttnnnnaagacctcaaatcaggtgggactacccgctgaacttaagcatatcaataagcggaggaaaagaaactaacaaggattcccttagtaacggcgagtgaagagggaaaagcccaaatttgtaatctaactcctttaacaagagttagagttgtaattttgagaactgttttctgtgctggaccatgtataagtctgttgaaaagcagcatcattgaaggtgataatcctgtttatgacatgggtgttctctaccagtgctttatgatacagtctctaagagtcgagttgtttgggaatgcagctcaaagtgggtggtaaattccatctaaggctaaatataggtgagagaccgatagcaaacaagtaccgtgagggaaagatgaaaagaactttggaaagagagttaacagtacgtgaaattgttaaaagggaaacacttgaagttagacttgttatttattagttcaacctttttttttaaagggtgtactctaatgattaacagaccaacatcaatttttgagtgttggagaagggtttaaaggaatgtagcagccattttatgactgtgttttatagactttgaactttgatacaatgcttaagattgaggaatgcagtaaaccat-----------ttttggagggataaattactatcctttatattactgaggatgttggtgtaatagctttaaatgacccgtcttgaaacacggaccaaggagtctaacatgcttgcaagtatttgggtg-tttgaaacccttatgcgtaatgaaagtaaatgtaaatggg--atctgtcaaaagtgcaccattgaccagtcttgattatttatatgaaggtactgagtaagagcaagtatgttgggacccgaaagatggtgaactatgcctgaatagggtgaagccagaggaaactctggtggaagctcgtagcggttctgacgtgcaaatcgatcgtcaaatttgggtataggggcgaaagactaatcgaaccatctagtagctggttcctgccgaagtttccctcagga-------------------------------------------------------------------------------------------------------------------------------------------------------------------------------------------------------------------------------------------------------------------------------------------------------------------------------------------------------------------------------------------------------------------------------------------------------------------------------------------------------------------------------------------------------------------------------------------------------------------------------------------------------------------------------------------------------------------------------------------------------------------------------------------------------------------------------------------------------------------------------------------------------------------------------------------------------------------------------------------------------------------------------------------------------------------------------------
>GX1930-1
cattattgat------aaagagtgcacttaattgtggctcaccaattttatctttaatttttca-----------------ccccatcaataaaa--------------tttacaaaacttgttgacatgaagaaga-aattcttcattgttttcaggtataagtagttttcaatcttgaaatctgcattatccccccca-------------acacttttattat------------aatacactatgaaacttgaatgatcat-atataaa-----------ttatcataacttttaacaatggatctcttggctctcacatcgatgaagaacacagtgaaatgtgataagtaatgtgaattgcagaattcagtgaatcattgaatctttgaacgcaccttgcaccttttggtattccaagaggtacacctgtttgagtgtcatgaaacccttctcattattaaatttatttttaatat---------tggatgttgaatgttgcaaaatgaagttcattttgctcattttaaatgcaacaaagttatattcaggaaaag-aaaaaaaaaaggaaactcagatggagtggattgacttgatgtgtaataatgtttttaa-ctgagatcacattgagga------ggaagtt--ctt-ggagctttgccacttttcatcaatgaaattccattcttcttgaaaaggacttctaaagtaaaaaa---------------------gcaattttttttttaagacctcaaatcaggtgggactacccgctgaacttaagcatatcaataagcggaggaaaagaaactaacaaggattccct-tagtaacggcgagtgaagagggaaaagcccaaatttgtaatctaactcctttaacaagagttagagttgtaattttgagaactgttttctgtgctggaccatgtataagtctgttgaaaagcagcatcattgaaggtgataatcctgtttatgacatgggtgttctctaccag---tgctttatgatacagtctcta----agagtcgagttgtttgggaatgcagctcaaagtgggtggtaaattccatctaaggctaaatataggtgagagaccgatagcaaacaagtaccgtgagggaaagatga-------aaagaactttggaaagagagttaacagtac-gtgaaattgttaaaagggaaacacttgaagttagacttgttatttattagttcaacctttttttttaaagggtgtactctaatgattaacagaccaacatcaatttttgagtgttggagaagggtttaaaggaatgtagcagcca---ttttatgactgtgttttatagactt---tgaacttt-----gatacaatgcttaagattgaggaatgcagtaattttnnnnaagacctcaaatcaggtgggactacccgctgaacttaagcatatcaataagcggaggaaaagaaactaacaaggattcccttagtaacggcgagtgaagagggaaaagcccaaatttgtaatctaactcctttaacaagagttagagttgtaattttgagaactgttttctgtgctggaccatgtataagtctgttgaaaagcagcatcattgaaggtgataatcctgtttatgacatgggtgttctctaccagtgctttatgatacagtctctaagagtcgagttgtttgggaatgcagctcaaagtgggtggtaaattccatctaaggctaaatataggtgagagaccgatagcaaacaagtaccgtgagggaaagatgaaaagaactttggaaagagagttaacagtacgtgaaattgttaaaagggaaacacttgaagttagacttgttatttattagttcaacctttttttttaaagggtgtactctaatgattaacagaccaacatcaatttttgagtgttggagaagggtttaaaggaatgtagcagccattttatgactgtgttttatagactttgaactttgatacaatgcttaagattgaggaatgcagtaaaccat-----------ttttggagggataaattactatcctttatattactgaggatgttggtgtaatagctttaaatgacccgtcttgaaacacggaccaaggagtctaacatgcttgcaagtatttgggtg-tttgaaacccttatgcgtaatgaaagtaaatgtaaatggg--atctgtcaaaagtgcaccattgaccagtcttgattatttatatgaaggtactgagtaagagcaagtatgttgggacccgaaagatggtgaactatgcctgaatagggtgaagccagaggaaactctggtggaagctcgtagcggttctgacgtgcaaatcgatcgtcaaatttgggtataggggcgaaagactaatcgaaccatctagtagctggttcctgccgaagtttccctcagga-------------------------------------------------------------------------------------------------------------------------------------------------------------------------------------------------------------------------------------------------------------------------------------------------------------------------------------------------------------------------------------------------------------------------------------------------------------------------------------------------------------------------------------------------------------------------------------------------------------------------------------------------------------------------------------------------------------------------------------------------------------------------------------------------------------------------------------------------------------------------------------------------------------------------------------------------------------------------------------------------------------------------------------------------------------------------------------
>GX1937-1
cattattgat------aaagagtgcacttaattgtggctcaccaattttatctttaatttttca-----------------ccccatcaataaaa--------------tttacaaaacttgttgacatgaagaaga-aattcttcattgttttcaggtataagtagttttcaatcttgaaatctgcattatccccccca-------------acacttttattat------------aatacactatgaaacttgaatgatcat-atataaa-----------ttatcataacttttaacaatggatctcttggctctcacatcgatgaagaacacagtgaaatgtgataagtaatgtgaattgcagaattcagtgaatcattgaatctttgaacgcaccttgcaccttttggtattccaagaggtacacctgtttgagtgtcatgaaacccttctcattattaaatttatttttaatat---------tggatgttgaatgttgcaaaatgaagttcattttgctcattttaaatgcaacaaagttatattcaggaaaag-aaaaaaaaaaggaaactcagatggagtggattgacttgatgtgtaataatgtttttaa-ctgagatcacattgagga------ggaagtt--ctt-ggagctttgccacttttcatcaatgaaattccattcttcttgaaaaggacttctaaagtaaaaaa---------------------gcaattttttttttaagacctcaaatcaggtgggactacccgctgaacttaagcatatcaataagcggaggaaaagaaactaacaaggattccct-tagtaacggcgagtgaagagggaaaagcccaaatttgtaatctaactcctttaacaagagttagagttgtaattttgagaactgttttctgtgctggaccatgtataagtctgttgaaaagcagcatcattgaaggtgataatcctgtttatgacatgggtgttctctaccag---tgctttatgatacagtctcta----agagtcgagttgtttgggaatgcagctcaaagtgggtggtaaattccatctaaggctaaatataggtgagagaccgatagcaaacaagtaccgtgagggaaagatga-------aaagaactttggaaagagagttaacagtac-gtgaaattgttaaaagggaaacacttgaagttagacttgttatttattagttcaacctttttttttaaagggtgtactctaatgattaacagaccaacatcaatttttgagtgttggagaagggtttaaaggaatgtagcagcca---ttttatgactgtgttttatagactt---tgaacttt-----gatacaatgcttaagattgaggaatgcagtaattttnnnnaagacctcaaatcaggtgggactacccgctgaacttaagcatatcaataagcggaggaaaagaaactaacaaggattcccttagtaacggcgagtgaagagggaaaagcccaaatttgtaatctaactcctttaacaagagttagagttgtaattttgagaactgttttctgtgctggaccatgtataagtctgttgaaaagcagcatcattgaaggtgataatcctgtttatgacatgggtgttctctaccagtgctttatgatacagtctctaagagtcgagttgtttgggaatgcagctcaaagtgggtggtaaattccatctaaggctaaatataggtgagagaccgatagcaaacaagtaccgtgagggaaagatgaaaagaactttggaaagagagttaacagtacgtgaaattgttaaaagggaaacacttgaagttagacttgttatttattagttcaacctttttttttaaagggtgtactctaatgattaacagaccaacatcaatttttgagtgttggagaagggtttaaaggaatgtagcagccattttatgactgtgttttatagactttgaactttgatacaatgcttaagattgaggaatgcagtaaaccat-----------ttttggagggataaattactatcctttatattactgaggatgttggtgtaatagctttaaatgacccgtcttgaaacacggaccaaggagtctaacatgcttgcaagtatttgggtg-tttgaaacccttatgcgtaatgaaagtaaatgtaaatggg--atctgtcaaaagtgcaccattgaccagtcttgattatttatatgaaggtactgagtaagagcaagtatgttgggacccgaaagatggtgaactatgcctgaatagggtgaagccagaggaaactctggtggaagctcgtagcggttctgacgtgcaaatcgatcgtcaaatttgggtataggggcgaaagactaatcgaaccatctagtagctggttcctgccgaagtttccctcagga-------------------------------------------------------------------------------------------------------------------------------------------------------------------------------------------------------------------------------------------------------------------------------------------------------------------------------------------------------------------------------------------------------------------------------------------------------------------------------------------------------------------------------------------------------------------------------------------------------------------------------------------------------------------------------------------------------------------------------------------------------------------------------------------------------------------------------------------------------------------------------------------------------------------------------------------------------------------------------------------------------------------------------------------------------------------------------------
>GX1940-2
cattattgat------aaagagtgcacttaattgtggctcaccaattttatctttaatttttca-----------------ccccatcaataaaa--------------tttacaaaacttgttgacatgaagaaga-aattcttcattgttttcaggtataagtagttttcaatcttgaaatctgcattatccccccca-------------acacttttattat------------aatacactatgaaacttgaatgatcat-atataaa-----------ttatcataacttttaacaatggatctcttggctctcacatcgatgaagaacacagtgaaatgtgataagtaatgtgaattgcagaattcagtgaatcattgaatctttgaacgcaccttgcaccttttggtattccaagaggtacacctgtttgagtgtcatgaaacccttctcattattaaatttatttttaatat---------tggatgttgaatgttgcaaaatgaagttcattttgctcattttaaatgcaacaaagttatattcaggaaaag-aaaaaaaaaaggaaactcagatggagtggattgacttgatgtgtaataatgtttttaa-ctgagatcacattgagga------ggaagtt--ctt-ggagctttgccacttttcatcaatgaaattccattcttcttgaaaaggacttctaaagtaaaaaa---------------------gcaattttttttttaagacctcaaatcaggtgggactacccgctgaacttaagcatatcaataagcggaggaaaagaaactaacaaggattccct-tagtaacggcgagtgaagagggaaaagcccaaatttgtaatctaactcctttaacaagagttagagttgtaattttgagaactgttttctgtgctggaccatgtataagtctgttgaaaagcagcatcattgaaggtgataatcctgtttatgacatgggtgttctctaccag---tgctttatgatacagtctcta----agagtcgagttgtttgggaatgcagctcaaagtgggtggtaaattccatctaaggctaaatataggtgagagaccgatagcaaacaagtaccgtgagggaaagatga-------aaagaactttggaaagagagttaacagtac-gtgaaattgttaaaagggaaacacttgaagttagacttgttatttattagttcaacctttttttttaaagggtgtactctaatgattaacagaccaacatcaatttttgagtgttggagaagggtttaaaggaatgtagcagcca---ttttatgactgtgttttatagactt---tgaacttt-----gatacaatgcttaagattgaggaatgcagtaattttnnnnaagacctcaaatcaggtgggactacccgctgaacttaagcatatcaataagcggaggaaaagaaactaacaaggattcccttagtaacggcgagtgaagagggaaaagcccaaatttgtaatctaactcctttaacaagagttagagttgtaattttgagaactgttttctgtgctggaccatgtataagtctgttgaaaagcagcatcattgaaggtgataatcctgtttatgacatgggtgttctctaccagtgctttatgatacagtctctaagagtcgagttgtttgggaatgcagctcaaagtgggtggtaaattccatctaaggctaaatataggtgagagaccgatagcaaacaagtaccgtgagggaaagatgaaaagaactttggaaagagagttaacagtacgtgaaattgttaaaagggaaacacttgaagttagacttgttatttattagttcaacctttttttttaaagggtgtactctaatgattaacagaccaacatcaatttttgagtgttggagaagggtttaaaggaatgtagcagccattttatgactgtgttttatagactttgaactttgatacaatgcttaagattgaggaatgcagtaaaccat-----------ttttggagggataaattactatcctttatattactgaggatgttggtgtaatagctttaaatgacccgtcttgaaacacggaccaaggagtctaacatgcttgcaagtatttgggtg-tttgaaacccttatgcgtaatgaaagtaaatgtaaatggg--atctgtcaaaagtgcaccattgaccagtcttgattatttatatgaaggtactgagtaagagcaagtatgttgggacccgaaagatggtgaactatgcctgaatagggtgaagccagaggaaactctggtggaagctcgtagcggttctgacgtgcaaatcgatcgtcaaatttgggtataggggcgaaagactaatcgaaccatctagtagctggttcctgccgaagtttccctcagga-------------------------------------------------------------------------------------------------------------------------------------------------------------------------------------------------------------------------------------------------------------------------------------------------------------------------------------------------------------------------------------------------------------------------------------------------------------------------------------------------------------------------------------------------------------------------------------------------------------------------------------------------------------------------------------------------------------------------------------------------------------------------------------------------------------------------------------------------------------------------------------------------------------------------------------------------------------------------------------------------------------------------------------------------------------------------------------
>GX1943-1
cattattgat------aaagagtgcacttaattgtggctcaccaattttatctttaatttttca-----------------ccccatcaataaaa--------------tttacaaaacttgttgacatgaagaaga-aattcttcattgttttcaggtataagtagttttcaatcttgaaatctgcattatccccccca-------------acacttttattat------------aatacactatgaaacttgaatgatcat-atataaa-----------ttatcataacttttaacaatggatctcttggctctcacatcgatgaagaacacagtgaaatgtgataagtaatgtgaattgcagaattcagtgaatcattgaatctttgaacgcaccttgcaccttttggtattccaagaggtacacctgtttgagtgtcatgaaacccttctcattattaaatttatttttaatat---------tggatgttgaatgttgcaaaatgaagttcattttgctcattttaaatgcaacaaagttatattcaggaaaag-aaaaaaaaaaggaaactcagatggagtggattgacttgatgtgtaataatgtttttaa-ctgagatcacattgagga------ggaagtt--ctt-ggagctttgccacttttcatcaatgaaattccattcttcttgaaaaggacttctaaagtaaaaaa---------------------gcaattttttttttaagacctcaaatcaggtgggactacccgctgaacttaagcatatcaataagcggaggaaaagaaactaacaaggattccct-tagtaacggcgagtgaagagggaaaagcccaaatttgtaatctaactcctttaacaagagttagagttgtaattttgagaactgttttctgtgctggaccatgtataagtctgttgaaaagcagcatcattgaaggtgataatcctgtttatgacatgggtgttctctaccag---tgctttatgatacagtctcta----agagtcgagttgtttgggaatgcagctcaaagtgggtggtaaattccatctaaggctaaatataggtgagagaccgatagcaaacaagtaccgtgagggaaagatga-------aaagaactttggaaagagagttaacagtac-gtgaaattgttaaaagggaaacacttgaagttagacttgttatttattagttcaacctttttttttaaagggtgtactctaatgattaacagaccaacatcaatttttgagtgttggagaagggtttaaaggaatgtagcagcca---ttttatgactgtgttttatagactt---tgaacttt-----gatacaatgcttaagattgaggaatgcagtaattttnnnnaagacctcaaatcaggtgggactacccgctgaacttaagcatatcaataagcggaggaaaagaaactaacaaggattcccttagtaacggcgagtgaagagggaaaagcccaaatttgtaatctaactcctttaacaagagttagagttgtaattttgagaactgttttctgtgctggaccatgtataagtctgttgaaaagcagcatcattgaaggtgataatcctgtttatgacatgggtgttctctaccagtgctttatgatacagtctctaagagtcgagttgtttgggaatgcagctcaaagtgggtggtaaattccatctaaggctaaatataggtgagagaccgatagcaaacaagtaccgtgagggaaagatgaaaagaactttggaaagagagttaacagtacgtgaaattgttaaaagggaaacacttgaagttagacttgttatttattagttcaacctttttttttaaagggtgtactctaatgattaacagaccaacatcaatttttgagtgttggagaagggtttaaaggaatgtagcagccattttatgactgtgttttatagactttgaactttgatacaatgcttaagattgaggaatgcagtaaaccat-----------ttttggagggataaattactatcctttatattactgaggatgttggtgtaatagctttaaatgacccgtcttgaaacacggaccaaggagtctaacatgcttgcaagtatttgggtg-tttgaaacccttatgcgtaatgaaagtaaatgtaaatggg--atctgtcaaaagtgcaccattgaccagtcttgattatttatatgaaggtactgagtaagagcaagtatgttgggacccgaaagatggtgaactatgcctgaatagggtgaagccagaggaaactctggtggaagctcgtagcggttctgacgtgcaaatcgatcgtcaaatttgggtataggggcgaaagactaatcgaaccatctagtagctggttcctgccgaagtttccctcagga-------------------------------------------------------------------------------------------------------------------------------------------------------------------------------------------------------------------------------------------------------------------------------------------------------------------------------------------------------------------------------------------------------------------------------------------------------------------------------------------------------------------------------------------------------------------------------------------------------------------------------------------------------------------------------------------------------------------------------------------------------------------------------------------------------------------------------------------------------------------------------------------------------------------------------------------------------------------------------------------------------------------------------------------------------------------------------------
>GX2003-1
cattattgat------aaagagtgcacttaattgtggctcaccaattttatctttaatttttca-----------------ccccatcaataaaa--------------tttacaaaacttgttgacatgaagaaga-aattcttcattgttttcaggtataagtagttttcaatcttgaaatctgcattatccccccca-------------acacttttattat------------aatacactatgaaacttgaatgatcat-atataaa-----------ttatcataacttttaacaatggatctcttggctctcacatcgatgaagaacacagtgaaatgtgataagtaatgtgaattgcagaattcagtgaatcattgaatctttgaacgcaccttgcaccttttggtattccaagaggtacacctgtttgagtgtcatgaaacccttctcattattaaatttatttttaatat---------tggatgttgaatgttgcaaaatgaagttcattttgctcattttaaatgcaacaaagttatattcaggaaaag-aaaaaaaaaaggaaactcagatggagtggattgacttgatgtgtaataatgtttttaa-ctgagatcacattgagga------ggaagtt--ctt-ggagctttgccacttttcatcaatgaaattccattcttcttgaaaaggacttctaaagtaaaaaa---------------------gcaattttttttttaagacctcaaatcaggtgggactacccgctgaacttaagcatatcaataagcggaggaaaagaaactaacaaggattccct-tagtaacggcgagtgaagagggaaaagcccaaatttgtaatctaactcctttaacaagagttagagttgtaattttgagaactgttttctgtgctggaccatgtataagtctgttgaaaagcagcatcattgaaggtgataatcctgtttatgacatgggtgttctctaccag---tgctttatgatacagtctcta----agagtcgagttgtttgggaatgcagctcaaagtgggtggtaaattccatctaaggctaaatataggtgagagaccgatagcaaacaagtaccgtgagggaaagatga-------aaagaactttggaaagagagttaacagtac-gtgaaattgttaaaagggaaacacttgaagttagacttgttatttattagttcaacctttttttttaaagggtgtactctaatgattaacagaccaacatcaatttttgagtgttggagaagggtttaaaggaatgtagcagcca---ttttatgactgtgttttatagactt---tgaacttt-----gatacaatgcttaagattgaggaatgcagtaattttnnnnaagacctcaaatcaggtgggactacccgctgaacttaagcatatcaataagcggaggaaaagaaactaacaaggattcccttagtaacggcgagtgaagagggaaaagcccaaatttgtaatctaactcctttaacaagagttagagttgtaattttgagaactgttttctgtgctggaccatgtataagtctgttgaaaagcagcatcattgaaggtgataatcctgtttatgacatgggtgttctctaccagtgctttatgatacagtctctaagagtcgagttgtttgggaatgcagctcaaagtgggtggtaaattccatctaaggctaaatataggtgagagaccgatagcaaacaagtaccgtgagggaaagatgaaaagaactttggaaagagagttaacagtacgtgaaattgttaaaagggaaacacttgaagttagacttgttatttattagttcaacctttttttttaaagggtgtactctaatgattaacagaccaacatcaatttttgagtgttggagaagggtttaaaggaatgtagcagccattttatgactgtgttttatagactttgaactttgatacaatgcttaagattgaggaatgcagtaaaccat-----------ttttggagggataaattactatcctttatattactgaggatgttggtgtaatagctttaaatgacccgtcttgaaacacggaccaaggagtctaacatgcttgcaagtatttgggtg-tttgaaacccttatgcgtaatgaaagtaaatgtaaatggg--atctgtcaaaagtgcaccattgaccagtcttgattatttatatgaaggtactgagtaagagcaagtatgttgggacccgaaagatggtgaactatgcctgaatagggtgaagccagaggaaactctggtggaagctcgtagcggttctgacgtgcaaatcgatcgtcaaatttgggtataggggcgaaagactaatcgaaccatctagtagctggttcctgccgaagtttccctcagga-------------------------------------------------------------------------------------------------------------------------------------------------------------------------------------------------------------------------------------------------------------------------------------------------------------------------------------------------------------------------------------------------------------------------------------------------------------------------------------------------------------------------------------------------------------------------------------------------------------------------------------------------------------------------------------------------------------------------------------------------------------------------------------------------------------------------------------------------------------------------------------------------------------------------------------------------------------------------------------------------------------------------------------------------------------------------------------
>GX2010-1
cattattgat------aaagagtgcacttaattgtggctcaccaattttatctttaatttttca-----------------ccccatcaataaaa--------------tttacaaaacttgttgacatgaagaaga-aattcttcattgttttcaggtataagtagttttcaatcttgaaatctgcattatccccccca-------------acacttttattat------------aatacactatgaaacttgaatgatcat-atataaa-----------ttatcataacttttaacaatggatctcttggctctcacatcgatgaagaacacagtgaaatgtgataagtaatgtgaattgcagaattcagtgaatcattgaatctttgaacgcaccttgcaccttttggtattccaagaggtacacctgtttgagtgtcatgaaacccttctcattattaaatttatttttaatat---------tggatgttgaatgttgcaaaatgaagttcattttgctcattttaaatgcaacaaagttatattcaggaaaag-aaaaaaaaaaggaaactcagatggagtggattgacttgatgtgtaataatgtttttaa-ctgagatcacattgagga------ggaagtt--ctt-ggagctttgccacttttcatcaatgaaattccattcttcttgaaaaggacttctaaagtaaaaaa---------------------gcaattttttttttaagacctcaaatcaggtgggactacccgctgaacttaagcatatcaataagcggaggaaaagaaactaacaaggattccct-tagtaacggcgagtgaagagggaaaagcccaaatttgtaatctaactcctttaacaagagttagagttgtaattttgagaactgttttctgtgctggaccatgtataagtctgttgaaaagcagcatcattgaaggtgataatcctgtttatgacatgggtgttctctaccag---tgctttatgatacagtctcta----agagtcgagttgtttgggaatgcagctcaaagtgggtggtaaattccatctaaggctaaatataggtgagagaccgatagcaaacaagtaccgtgagggaaagatga-------aaagaactttggaaagagagttaacagtac-gtgaaattgttaaaagggaaacacttgaagttagacttgttatttattagttcaacctttttttttaaagggtgtactctaatgattaacagaccaacatcaatttttgagtgttggagaagggtttaaaggaatgtagcagcca---ttttatgactgtgttttatagactt---tgaacttt-----gatacaatgcttaagattgaggaatgcagtaattttnnnnaagacctcaaatcaggtgggactacccgctgaacttaagcatatcaataagcggaggaaaagaaactaacaaggattcccttagtaacggcgagtgaagagggaaaagcccaaatttgtaatctaactcctttaacaagagttagagttgtaattttgagaactgttttctgtgctggaccatgtataagtctgttgaaaagcagcatcattgaaggtgataatcctgtttatgacatgggtgttctctaccagtgctttatgatacagtctctaagagtcgagttgtttgggaatgcagctcaaagtgggtggtaaattccatctaaggctaaatataggtgagagaccgatagcaaacaagtaccgtgagggaaagatgaaaagaactttggaaagagagttaacagtacgtgaaattgttaaaagggaaacacttgaagttagacttgttatttattagttcaacctttttttttaaagggtgtactctaatgattaacagaccaacatcaatttttgagtgttggagaagggtttaaaggaatgtagcagccattttatgactgtgttttatagactttgaactttgatacaatgcttaagattgaggaatgcagtaaaccat-----------ttttggagggataaattactatcctttatattactgaggatgttggtgtaatagctttaaatgacccgtcttgaaacacggaccaaggagtctaacatgcttgcaagtatttgggtg-tttgaaacccttatgcgtaatgaaagtaaatgtaaatggg--atctgtcaaaagtgcaccattgaccagtcttgattatttatatgaaggtactgagtaagagcaagtatgttgggacccgaaagatggtgaactatgcctgaatagggtgaagccagaggaaactctggtggaagctcgtagcggttctgacgtgcaaatcgatcgtcaaatttgggtataggggcgaaagactaatcgaaccatctagtagctggttcctgccgaagtttccctcagga-------------------------------------------------------------------------------------------------------------------------------------------------------------------------------------------------------------------------------------------------------------------------------------------------------------------------------------------------------------------------------------------------------------------------------------------------------------------------------------------------------------------------------------------------------------------------------------------------------------------------------------------------------------------------------------------------------------------------------------------------------------------------------------------------------------------------------------------------------------------------------------------------------------------------------------------------------------------------------------------------------------------------------------------------------------------------------------
>GX2012-2
cattattgat------aaagagtgcacttaattgtggctcaccaattttatctttaatttttca-----------------ccccatcaataaaa--------------tttacaaaacttgttgacatgaagaaga-aattcttcattgttttcaggtataagtagttttcaatcttgaaatctgcattatccccccca-------------acacttttattat------------aatacactatgaaacttgaatgatcat-atataaa-----------ttatcataacttttaacaatggatctcttggctctcacatcgatgaagaacacagtgaaatgtgataagtaatgtgaattgcagaattcagtgaatcattgaatctttgaacgcaccttgcaccttttggtattccaagaggtacacctgtttgagtgtcatgaaacccttctcattattaaatttatttttaatat---------tggatgttgaatgttgcaaaatgaagttcattttgctcattttaaatgcaacaaagttatattcaggaaaag-aaaaaaaaaaggaaactcagatggagtggattgacttgatgtgtaataatgtttttaa-ctgagatcacattgagga------ggaagtt--ctt-ggagctttgccacttttcatcaatgaaattccattcttcttgaaaaggacttctaaagtaaaaaa---------------------gcaattttttttttaagacctcaaatcaggtgggactacccgctgaacttaagcatatcaataagcggaggaaaagaaactaacaaggattccct-tagtaacggcgagtgaagagggaaaagcccaaatttgtaatctaactcctttaacaagagttagagttgtaattttgagaactgttttctgtgctggaccatgtataagtctgttgaaaagcagcatcattgaaggtgataatcctgtttatgacatgggtgttctctaccag---tgctttatgatacagtctcta----agagtcgagttgtttgggaatgcagctcaaagtgggtggtaaattccatctaaggctaaatataggtgagagaccgatagcaaacaagtaccgtgagggaaagatga-------aaagaactttggaaagagagttaacagtac-gtgaaattgttaaaagggaaacacttgaagttagacttgttatttattagttcaacctttttttttaaagggtgtactctaatgattaacagaccaacatcaatttttgagtgttggagaagggtttaaaggaatgtagcagcca---ttttatgactgtgttttatagactt---tgaacttt-----gatacaatgcttaagattgaggaatgcagtaattttnnnnaagacctcaaatcaggtgggactacccgctgaacttaagcatatcaataagcggaggaaaagaaactaacaaggattcccttagtaacggcgagtgaagagggaaaagcccaaatttgtaatctaactcctttaacaagagttagagttgtaattttgagaactgttttctgtgctggaccatgtataagtctgttgaaaagcagcatcattgaaggtgataatcctgtttatgacatgggtgttctctaccagtgctttatgatacagtctctaagagtcgagttgtttgggaatgcagctcaaagtgggtggtaaattccatctaaggctaaatataggtgagagaccgatagcaaacaagtaccgtgagggaaagatgaaaagaactttggaaagagagttaacagtacgtgaaattgttaaaagggaaacacttgaagttagacttgttatttattagttcaacctttttttttaaagggtgtactctaatgattaacagaccaacatcaatttttgagtgttggagaagggtttaaaggaatgtagcagccattttatgactgtgttttatagactttgaactttgatacaatgcttaagattgaggaatgcagtaaaccat-----------ttttggagggataaattactatcctttatattactgaggatgttggtgtaatagctttaaatgacccgtcttgaaacacggaccaaggagtctaacatgcttgcaagtatttgggtg-tttgaaacccttatgcgtaatgaaagtaaatgtaaatggg--atctgtcaaaagtgcaccattgaccagtcttgattatttatatgaaggtactgagtaagagcaagtatgttgggacccgaaagatggtgaactatgcctgaatagggtgaagccagaggaaactctggtggaagctcgtagcggttctgacgtgcaaatcgatcgtcaaatttgggtataggggcgaaagactaatcgaaccatctagtagctggttcctgccgaagtttccctcagga-------------------------------------------------------------------------------------------------------------------------------------------------------------------------------------------------------------------------------------------------------------------------------------------------------------------------------------------------------------------------------------------------------------------------------------------------------------------------------------------------------------------------------------------------------------------------------------------------------------------------------------------------------------------------------------------------------------------------------------------------------------------------------------------------------------------------------------------------------------------------------------------------------------------------------------------------------------------------------------------------------------------------------------------------------------------------------------
>HB1901-1
cattattgat------aaagagtgcacttaattgtggctcaccaattttatctttaatttttca-----------------ccccatcaataaaa--------------tttacaaaacttgttgacatgaagaaga-aattcttcattgttttcaggtataagtagttttcaatcttgaaatctgcattatccccccca-------------acacttttattat------------aatacactatgaaacttgaatgatcat-atataaa-----------ttatcataacttttaacaatggatctcttggctctcacatcgatgaagaacacagtgaaatgtgataagtaatgtgaattgcagaattcagtgaatcattgaatctttgaacgcaccttgcaccttttggtattccaagaggtacacctgtttgagtgtcatgaaacccttctcattattaaatttatttttaatat---------tggatgttgaatgttgcaaaatgaagttcattttgctcattttaaatgcaacaaagttatattcaggaaaag-aaaaaaaaaaggaaactcagatggagtggattgacttgatgtgtaataatgtttttaa-ctgagatcacattgagga------ggaagtt--ctt-ggagctttgccacttttcatcaatgaaattccattcttcttgaaaaggacttctaaagtaaaaaa---------------------gcaattttttttttaagacctcaaatcaggtgggactacccgctgaacttaagcatatcaataagcggaggaaaagaaactaacaaggattccct-tagtaacggcgagtgaagagggaaaagcccaaatttgtaatctaactcctttaacaagagttagagttgtaattttgagaactgttttctgtgctggaccatgtataagtctgttgaaaagcagcatcattgaaggtgataatcctgtttatgacatgggtgttctctaccag---tgctttatgatacagtctcta----agagtcgagttgtttgggaatgcagctcaaagtgggtggtaaattccatctaaggctaaatataggtgagagaccgatagcaaacaagtaccgtgagggaaagatga-------aaagaactttggaaagagagttaacagtac-gtgaaattgttaaaagggaaacacttgaagttagacttgttatttattagttcaacctttttttttaaagggtgtactctaatgattaacagaccaacatcaatttttgagtgttggagaagggtttaaaggaatgtagcagcca---ttttatgactgtgttttatagactt---tgaacttt-----gatacaatgcttaagattgaggaatgcagtaattttnnnnaagacctcaaatcaggtgggactacccgctgaacttaagcatatcaataagcggaggaaaagaaactaacaaggattcccttagtaacggcgagtgaagagggaaaagcccaaatttgtaatctaactcctttaacaagagttagagttgtaattttgagaactgttttctgtgctggaccatgtataagtctgttgaaaagcagcatcattgaaggtgataatcctgtttatgacatgggtgttctctaccagtgctttatgatacagtctctaagagtcgagttgtttgggaatgcagctcaaagtgggtggtaaattccatctaaggctaaatataggtgagagaccgatagcaaacaagtaccgtgagggaaagatgaaaagaactttggaaagagagttaacagtacgtgaaattgttaaaagggaaacacttgaagttagacttgttatttattagttcaacctttttttttaaagggtgtactctaatgattaacagaccaacatcaatttttgagtgttggagaagggtttaaaggaatgtagcagccattttatgactgtgttttatagactttgaactttgatacaatgcttaagattgaggaatgcagtaaaccat-----------ttttggagggataaattactatcctttatattactgaggatgttggtgtaatagctttaaatgacccgtcttgaaacacggaccaaggagtctaacatgcttgcaagtatttgggtg-tttgaaacccttatgcgtaatgaaagtaaatgtaaatggg--atctgtcaaaagtgcaccattgaccagtcttgattatttatatgaaggtactgagtaagagcaagtatgttgggacccgaaagatggtgaactatgcctgaatagggtgaagccagaggaaactctggtggaagctcgtagcggttctgacgtgcaaatcgatcgtcaaatttgggtataggggcgaaagactaatcgaaccatctagtagctggttcctgccgaagtttccctcagga-------------------------------------------------------------------------------------------------------------------------------------------------------------------------------------------------------------------------------------------------------------------------------------------------------------------------------------------------------------------------------------------------------------------------------------------------------------------------------------------------------------------------------------------------------------------------------------------------------------------------------------------------------------------------------------------------------------------------------------------------------------------------------------------------------------------------------------------------------------------------------------------------------------------------------------------------------------------------------------------------------------------------------------------------------------------------------------
>HB2003-2
cattattgat------aaagagtgcacttaattgtggctcaccaattttatctttaatttttca-----------------ccccatcaataaaa--------------tttacaaaacttgttgacatgaagaaga-aattcttcattgttttcaggtataagtagttttcaatcttgaaatctgcattatccccccca-------------acacttttattat------------aatacactatgaaacttgaatgatcat-atataaa-----------ttatcataacttttaacaatggatctcttggctctcacatcgatgaagaacacagtgaaatgtgataagtaatgtgaattgcagaattcagtgaatcattgaatctttgaacgcaccttgcaccttttggtattccaagaggtacacctgtttgagtgtcatgaaacccttctcattattaaatttatttttaatat---------tggatgttgaatgttgcaaaatgaagttcattttgctcattttaaatgcaacaaagttatattcaggaaaag-aaaaaaaaaaggaaactcagatggagtggattgacttgatgtgtaataatgtttttaa-ctgagatcacattgagga------ggaagtt--ctt-ggagctttgccacttttcatcaatgaaattccattcttcttgaaaaggacttctaaagtaaaaaa---------------------gcaattttttttttaagacctcaaatcaggtgggactacccgctgaacttaagcatatcaataagcggaggaaaagaaactaacaaggattccct-tagtaacggcgagtgaagagggaaaagcccaaatttgtaatctaactcctttaacaagagttagagttgtaattttgagaactgttttctgtgctggaccatgtataagtctgttgaaaagcagcatcattgaaggtgataatcctgtttatgacatgggtgttctctaccag---tgctttatgatacagtctcta----agagtcgagttgtttgggaatgcagctcaaagtgggtggtaaattccatctaaggctaaatataggtgagagaccgatagcaaacaagtaccgtgagggaaagatga-------aaagaactttggaaagagagttaacagtac-gtgaaattgttaaaagggaaacacttgaagttagacttgttatttattagttcaacctttttttttaaagggtgtactctaatgattaacagaccaacatcaatttttgagtgttggagaagggtttaaaggaatgtagcagcca---ttttatgactgtgttttatagactt---tgaacttt-----gatacaatgcttaagattgaggaatgcagtaattttnnnnaagacctcaaatcaggtgggactacccgctgaacttaagcatatcaataagcggaggaaaagaaactaacaaggattcccttagtaacggcgagtgaagagggaaaagcccaaatttgtaatctaactcctttaacaagagttagagttgtaattttgagaactgttttctgtgctggaccatgtataagtctgttgaaaagcagcatcattgaaggtgataatcctgtttatgacatgggtgttctctaccagtgctttatgatacagtctctaagagtcgagttgtttgggaatgcagctcaaagtgggtggtaaattccatctaaggctaaatataggtgagagaccgatagcaaacaagtaccgtgagggaaagatgaaaagaactttggaaagagagttaacagtacgtgaaattgttaaaagggaaacacttgaagttagacttgttatttattagttcaacctttttttttaaagggtgtactctaatgattaacagaccaacatcaatttttgagtgttggagaagggtttaaaggaatgtagcagccattttatgactgtgttttatagactttgaactttgatacaatgcttaagattgaggaatgcagtaaaccat-----------ttttggagggataaattactatcctttatattactgaggatgttggtgtaatagctttaaatgacccgtcttgaaacacggaccaaggagtctaacatgcttgcaagtatttgggtg-tttgaaacccttatgcgtaatgaaagtaaatgtaaatggg--atctgtcaaaagtgcaccattgaccagtcttgattatttatatgaaggtactgagtaagagcaagtatgttgggacccgaaagatggtgaactatgcctgaatagggtgaagccagaggaaactctggtggaagctcgtagcggttctgacgtgcaaatcgatcgtcaaatttgggtataggggcgaaagactaatcgaaccatctagtagctggttcctgccgaagtttccctcagga-------------------------------------------------------------------------------------------------------------------------------------------------------------------------------------------------------------------------------------------------------------------------------------------------------------------------------------------------------------------------------------------------------------------------------------------------------------------------------------------------------------------------------------------------------------------------------------------------------------------------------------------------------------------------------------------------------------------------------------------------------------------------------------------------------------------------------------------------------------------------------------------------------------------------------------------------------------------------------------------------------------------------------------------------------------------------------------
>HEN1901-2
cattattgat------aaagagtgcacttaattgtggctcaccaattttatctttaatttttca-----------------ccccatcaataaaa--------------tttacaaaacttgttgacatgaagaaga-aattcttcattgttttcaggtataagtagttttcaatcttgaaatctgcattatccccccca-------------acacttttattat------------aatacactatgaaacttgaatgatcat-atataaa-----------ttatcataacttttaacaatggatctcttggctctcacatcgatgaagaacacagtgaaatgtgataagtaatgtgaattgcagaattcagtgaatcattgaatctttgaacgcaccttgcaccttttggtattccaagaggtacacctgtttgagtgtcatgaaacccttctcattattaaatttatttttaatat---------tggatgttgaatgttgcaaaatgaagttcattttgctcattttaaatgcaacaaagttatattcaggaaaag-aaaaaaaaaaggaaactcagatggagtggattgacttgatgtgtaataatgtttttaa-ctgagatcacattgagga------ggaagtt--ctt-ggagctttgccacttttcatcaatgaaattccattcttcttgaaaaggacttctaaagtaaaaaa---------------------gcaattttttttttaagacctcaaatcaggtgggactacccgctgaacttaagcatatcaataagcggaggaaaagaaactaacaaggattccct-tagtaacggcgagtgaagagggaaaagcccaaatttgtaatctaactcctttaacaagagttagagttgtaattttgagaactgttttctgtgctggaccatgtataagtctgttgaaaagcagcatcattgaaggtgataatcctgtttatgacatgggtgttctctaccag---tgctttatgatacagtctcta----agagtcgagttgtttgggaatgcagctcaaagtgggtggtaaattccatctaaggctaaatataggtgagagaccgatagcaaacaagtaccgtgagggaaagatga-------aaagaactttggaaagagagttaacagtac-gtgaaattgttaaaagggaaacacttgaagttagacttgttatttattagttcaacctttttttttaaagggtgtactctaatgattaacagaccaacatcaatttttgagtgttggagaagggtttaaaggaatgtagcagcca---ttttatgactgtgttttatagactt---tgaacttt-----gatacaatgcttaagattgaggaatgcagtaattttnnnnaagacctcaaatcaggtgggactacccgctgaacttaagcatatcaataagcggaggaaaagaaactaacaaggattcccttagtaacggcgagtgaagagggaaaagcccaaatttgtaatctaactcctttaacaagagttagagttgtaattttgagaactgttttctgtgctggaccatgtataagtctgttgaaaagcagcatcattgaaggtgataatcctgtttatgacatgggtgttctctaccagtgctttatgatacagtctctaagagtcgagttgtttgggaatgcagctcaaagtgggtggtaaattccatctaaggctaaatataggtgagagaccgatagcaaacaagtaccgtgagggaaagatgaaaagaactttggaaagagagttaacagtacgtgaaattgttaaaagggaaacacttgaagttagacttgttatttattagttcaacctttttttttaaagggtgtactctaatgattaacagaccaacatcaatttttgagtgttggagaagggtttaaaggaatgtagcagccattttatgactgtgttttatagactttgaactttgatacaatgcttaagattgaggaatgcagtaaaccat-----------ttttggagggataaattactatcctttatattactgaggatgttggtgtaatagctttaaatgacccgtcttgaaacacggaccaaggagtctaacatgcttgcaagtatttgggtg-tttgaaacccttatgcgtaatgaaagtaaatgtaaatggg--atctgtcaaaagtgcaccattgaccagtcttgattatttatatgaaggtactgagtaagagcaagtatgttgggacccgaaagatggtgaactatgcctgaatagggtgaagccagaggaaactctggtggaagctcgtagcggttctgacgtgcaaatcgatcgtcaaatttgggtataggggcgaaagactaatcgaaccatctagtagctggttcctgccgaagtttccctcagga-------------------------------------------------------------------------------------------------------------------------------------------------------------------------------------------------------------------------------------------------------------------------------------------------------------------------------------------------------------------------------------------------------------------------------------------------------------------------------------------------------------------------------------------------------------------------------------------------------------------------------------------------------------------------------------------------------------------------------------------------------------------------------------------------------------------------------------------------------------------------------------------------------------------------------------------------------------------------------------------------------------------------------------------------------------------------------------
>HEN2001-3
cattattgat------aaagagtgcacttaattgtggctcaccaattttatctttaatttttca-----------------ccccatcaataaaa--------------tttacaaaacttgttgacatgaagaaga-aattcttcattgttttcaggtataagtagttttcaatcttgaaatctgcattatccccccca-------------acacttttattat------------aatacactatgaaacttgaatgatcat-atataaa-----------ttatcataacttttaacaatggatctcttggctctcacatcgatgaagaacacagtgaaatgtgataagtaatgtgaattgcagaattcagtgaatcattgaatctttgaacgcaccttgcaccttttggtattccaagaggtacacctgtttgagtgtcatgaaacccttctcattattaaatttatttttaatat---------tggatgttgaatgttgcaaaatgaagttcattttgctcattttaaatgcaacaaagttatattcaggaaaag-aaaaaaaaaaggaaactcagatggagtggattgacttgatgtgtaataatgtttttaa-ctgagatcacattgagga------ggaagtt--ctt-ggagctttgccacttttcatcaatgaaattccattcttcttgaaaaggacttctaaagtaaaaaa---------------------gcaattttttttttaagacctcaaatcaggtgggactacccgctgaacttaagcatatcaataagcggaggaaaagaaactaacaaggattccct-tagtaacggcgagtgaagagggaaaagcccaaatttgtaatctaactcctttaacaagagttagagttgtaattttgagaactgttttctgtgctggaccatgtataagtctgttgaaaagcagcatcattgaaggtgataatcctgtttatgacatgggtgttctctaccag---tgctttatgatacagtctcta----agagtcgagttgtttgggaatgcagctcaaagtgggtggtaaattccatctaaggctaaatataggtgagagaccgatagcaaacaagtaccgtgagggaaagatga-------aaagaactttggaaagagagttaacagtac-gtgaaattgttaaaagggaaacacttgaagttagacttgttatttattagttcaacctttttttttaaagggtgtactctaatgattaacagaccaacatcaatttttgagtgttggagaagggtttaaaggaatgtagcagcca---ttttatgactgtgttttatagactt---tgaacttt-----gatacaatgcttaagattgaggaatgcagtaattttnnnnaagacctcaaatcaggtgggactacccgctgaacttaagcatatcaataagcggaggaaaagaaactaacaaggattcccttagtaacggcgagtgaagagggaaaagcccaaatttgtaatctaactcctttaacaagagttagagttgtaattttgagaactgttttctgtgctggaccatgtataagtctgttgaaaagcagcatcattgaaggtgataatcctgtttatgacatgggtgttctctaccagtgctttatgatacagtctctaagagtcgagttgtttgggaatgcagctcaaagtgggtggtaaattccatctaaggctaaatataggtgagagaccgatagcaaacaagtaccgtgagggaaagatgaaaagaactttggaaagagagttaacagtacgtgaaattgttaaaagggaaacacttgaagttagacttgttatttattagttcaacctttttttttaaagggtgtactctaatgattaacagaccaacatcaatttttgagtgttggagaagggtttaaaggaatgtagcagccattttatgactgtgttttatagactttgaactttgatacaatgcttaagattgaggaatgcagtaaaccat-----------ttttggagggataaattactatcctttatattactgaggatgttggtgtaatagctttaaatgacccgtcttgaaacacggaccaaggagtctaacatgcttgcaagtatttgggtg-tttgaaacccttatgcgtaatgaaagtaaatgtaaatggg--atctgtcaaaagtgcaccattgaccagtcttgattatttatatgaaggtactgagtaagagcaagtatgttgggacccgaaagatggtgaactatgcctgaatagggtgaagccagaggaaactctggtggaagctcgtagcggttctgacgtgcaaatcgatcgtcaaatttgggtataggggcgaaagactaatcgaaccatctagtagctggttcctgccgaagtttccctcagga-------------------------------------------------------------------------------------------------------------------------------------------------------------------------------------------------------------------------------------------------------------------------------------------------------------------------------------------------------------------------------------------------------------------------------------------------------------------------------------------------------------------------------------------------------------------------------------------------------------------------------------------------------------------------------------------------------------------------------------------------------------------------------------------------------------------------------------------------------------------------------------------------------------------------------------------------------------------------------------------------------------------------------------------------------------------------------------
>HEN2003-3
cattattgat------aaagagtgcacttaattgtggctcaccaattttatctttaatttttca-----------------ccccatcaataaaa--------------tttacaaaacttgttgacatgaagaaga-aattcttcattgttttcaggtataagtagttttcaatcttgaaatctgcattatccccccca-------------acacttttattat------------aatacactatgaaacttgaatgatcat-atataaa-----------ttatcataacttttaacaatggatctcttggctctcacatcgatgaagaacacagtgaaatgtgataagtaatgtgaattgcagaattcagtgaatcattgaatctttgaacgcaccttgcaccttttggtattccaagaggtacacctgtttgagtgtcatgaaacccttctcattattaaatttatttttaatat---------tggatgttgaatgttgcaaaatgaagttcattttgctcattttaaatgcaacaaagttatattcaggaaaag-aaaaaaaaaaggaaactcagatggagtggattgacttgatgtgtaataatgtttttaa-ctgagatcacattgagga------ggaagtt--ctt-ggagctttgccacttttcatcaatgaaattccattcttcttgaaaaggacttctaaagtaaaaaa---------------------gcaattttttttttaagacctcaaatcaggtgggactacccgctgaacttaagcatatcaataagcggaggaaaagaaactaacaaggattccct-tagtaacggcgagtgaagagggaaaagcccaaatttgtaatctaactcctttaacaagagttagagttgtaattttgagaactgttttctgtgctggaccatgtataagtctgttgaaaagcagcatcattgaaggtgataatcctgtttatgacatgggtgttctctaccag---tgctttatgatacagtctcta----agagtcgagttgtttgggaatgcagctcaaagtgggtggtaaattccatctaaggctaaatataggtgagagaccgatagcaaacaagtaccgtgagggaaagatga-------aaagaactttggaaagagagttaacagtac-gtgaaattgttaaaagggaaacacttgaagttagacttgttatttattagttcaacctttttttttaaagggtgtactctaatgattaacagaccaacatcaatttttgagtgttggagaagggtttaaaggaatgtagcagcca---ttttatgactgtgttttatagactt---tgaacttt-----gatacaatgcttaagattgaggaatgcagtaattttnnnnaagacctcaaatcaggtgggactacccgctgaacttaagcatatcaataagcggaggaaaagaaactaacaaggattcccttagtaacggcgagtgaagagggaaaagcccaaatttgtaatctaactcctttaacaagagttagagttgtaattttgagaactgttttctgtgctggaccatgtataagtctgttgaaaagcagcatcattgaaggtgataatcctgtttatgacatgggtgttctctaccagtgctttatgatacagtctctaagagtcgagttgtttgggaatgcagctcaaagtgggtggtaaattccatctaaggctaaatataggtgagagaccgatagcaaacaagtaccgtgagggaaagatgaaaagaactttggaaagagagttaacagtacgtgaaattgttaaaagggaaacacttgaagttagacttgttatttattagttcaacctttttttttaaagggtgtactctaatgattaacagaccaacatcaatttttgagtgttggagaagggtttaaaggaatgtagcagccattttatgactgtgttttatagactttgaactttgatacaatgcttaagattgaggaatgcagtaaaccat-----------ttttggagggataaattactatcctttatattactgaggatgttggtgtaatagctttaaatgacccgtcttgaaacacggaccaaggagtctaacatgcttgcaagtatttgggtg-tttgaaacccttatgcgtaatgaaagtaaatgtaaatggg--atctgtcaaaagtgcaccattgaccagtcttgattatttatatgaaggtactgagtaagagcaagtatgttgggacccgaaagatggtgaactatgcctgaatagggtgaagccagaggaaactctggtggaagctcgtagcggttctgacgtgcaaatcgatcgtcaaatttgggtataggggcgaaagactaatcgaaccatctagtagctggttcctgccgaagtttccctcagga-------------------------------------------------------------------------------------------------------------------------------------------------------------------------------------------------------------------------------------------------------------------------------------------------------------------------------------------------------------------------------------------------------------------------------------------------------------------------------------------------------------------------------------------------------------------------------------------------------------------------------------------------------------------------------------------------------------------------------------------------------------------------------------------------------------------------------------------------------------------------------------------------------------------------------------------------------------------------------------------------------------------------------------------------------------------------------------
>HEN2008-1
cattattgat------aaagagtgcacttaattgtggctcaccaattttatctttaatttttca-----------------ccccatcaataaaa--------------tttacaaaacttgttgacatgaagaaga-aattcttcattgttttcaggtataagtagttttcaatcttgaaatctgcattatccccccca-------------acacttttattat------------aatacactatgaaacttgaatgatcat-atataaa-----------ttatcataacttttaacaatggatctcttggctctcacatcgatgaagaacacagtgaaatgtgataagtaatgtgaattgcagaattcagtgaatcattgaatctttgaacgcaccttgcaccttttggtattccaagaggtacacctgtttgagtgtcatgaaacccttctcattattaaatttatttttaatat---------tggatgttgaatgttgcaaaatgaagttcattttgctcattttaaatgcaacaaagttatattcaggaaaag-aaaaaaaaaaggaaactcagatggagtggattgacttgatgtgtaataatgtttttaa-ctgagatcacattgagga------ggaagtt--ctt-ggagctttgccacttttcatcaatgaaattccattcttcttgaaaaggacttctaaagtaaaaaa---------------------gcaattttttttttaagacctcaaatcaggtgggactacccgctgaacttaagcatatcaataagcggaggaaaagaaactaacaaggattccct-tagtaacggcgagtgaagagggaaaagcccaaatttgtaatctaactcctttaacaagagttagagttgtaattttgagaactgttttctgtgctggaccatgtataagtctgttgaaaagcagcatcattgaaggtgataatcctgtttatgacatgggtgttctctaccag---tgctttatgatacagtctcta----agagtcgagttgtttgggaatgcagctcaaagtgggtggtaaattccatctaaggctaaatataggtgagagaccgatagcaaacaagtaccgtgagggaaagatga-------aaagaactttggaaagagagttaacagtac-gtgaaattgttaaaagggaaacacttgaagttagacttgttatttattagttcaacctttttttttaaagggtgtactctaatgattaacagaccaacatcaatttttgagtgttggagaagggtttaaaggaatgtagcagcca---ttttatgactgtgttttatagactt---tgaacttt-----gatacaatgcttaagattgaggaatgcagtaattttnnnnaagacctcaaatcaggtgggactacccgctgaacttaagcatatcaataagcggaggaaaagaaactaacaaggattcccttagtaacggcgagtgaagagggaaaagcccaaatttgtaatctaactcctttaacaagagttagagttgtaattttgagaactgttttctgtgctggaccatgtataagtctgttgaaaagcagcatcattgaaggtgataatcctgtttatgacatgggtgttctctaccagtgctttatgatacagtctctaagagtcgagttgtttgggaatgcagctcaaagtgggtggtaaattccatctaaggctaaatataggtgagagaccgatagcaaacaagtaccgtgagggaaagatgaaaagaactttggaaagagagttaacagtacgtgaaattgttaaaagggaaacacttgaagttagacttgttatttattagttcaacctttttttttaaagggtgtactctaatgattaacagaccaacatcaatttttgagtgttggagaagggtttaaaggaatgtagcagccattttatgactgtgttttatagactttgaactttgatacaatgcttaagattgaggaatgcagtaaaccat-----------ttttggagggataaattactatcctttatattactgaggatgttggtgtaatagctttaaatgacccgtcttgaaacacggaccaaggagtctaacatgcttgcaagtatttgggtg-tttgaaacccttatgcgtaatgaaagtaaatgtaaatggg--atctgtcaaaagtgcaccattgaccagtcttgattatttatatgaaggtactgagtaagagcaagtatgttgggacccgaaagatggtgaactatgcctgaatagggtgaagccagaggaaactctggtggaagctcgtagcggttctgacgtgcaaatcgatcgtcaaatttgggtataggggcgaaagactaatcgaaccatctagtagctggttcctgccgaagtttccctcagga-------------------------------------------------------------------------------------------------------------------------------------------------------------------------------------------------------------------------------------------------------------------------------------------------------------------------------------------------------------------------------------------------------------------------------------------------------------------------------------------------------------------------------------------------------------------------------------------------------------------------------------------------------------------------------------------------------------------------------------------------------------------------------------------------------------------------------------------------------------------------------------------------------------------------------------------------------------------------------------------------------------------------------------------------------------------------------------
>HEN2009-1
cattattgat------aaagagtgcacttaattgtggctcaccaattttatctttaatttttca-----------------ccccatcaataaaa--------------tttacaaaacttgttgacatgaagaaga-aattcttcattgttttcaggtataagtagttttcaatcttgaaatctgcattatccccccca-------------acacttttattat------------aatacactatgaaacttgaatgatcat-atataaa-----------ttatcataacttttaacaatggatctcttggctctcacatcgatgaagaacacagtgaaatgtgataagtaatgtgaattgcagaattcagtgaatcattgaatctttgaacgcaccttgcaccttttggtattccaagaggtacacctgtttgagtgtcatgaaacccttctcattattaaatttatttttaatat---------tggatgttgaatgttgcaaaatgaagttcattttgctcattttaaatgcaacaaagttatattcaggaaaag-aaaaaaaaaaggaaactcagatggagtggattgacttgatgtgtaataatgtttttaa-ctgagatcacattgagga------ggaagtt--ctt-ggagctttgccacttttcatcaatgaaattccattcttcttgaaaaggacttctaaagtaaaaaa---------------------gcaattttttttttaagacctcaaatcaggtgggactacccgctgaacttaagcatatcaataagcggaggaaaagaaactaacaaggattccct-tagtaacggcgagtgaagagggaaaagcccaaatttgtaatctaactcctttaacaagagttagagttgtaattttgagaactgttttctgtgctggaccatgtataagtctgttgaaaagcagcatcattgaaggtgataatcctgtttatgacatgggtgttctctaccag---tgctttatgatacagtctcta----agagtcgagttgtttgggaatgcagctcaaagtgggtggtaaattccatctaaggctaaatataggtgagagaccgatagcaaacaagtaccgtgagggaaagatga-------aaagaactttggaaagagagttaacagtac-gtgaaattgttaaaagggaaacacttgaagttagacttgttatttattagttcaacctttttttttaaagggtgtactctaatgattaacagaccaacatcaatttttgagtgttggagaagggtttaaaggaatgtagcagcca---ttttatgactgtgttttatagactt---tgaacttt-----gatacaatgcttaagattgaggaatgcagtaattttnnnnaagacctcaaatcaggtgggactacccgctgaacttaagcatatcaataagcggaggaaaagaaactaacaaggattcccttagtaacggcgagtgaagagggaaaagcccaaatttgtaatctaactcctttaacaagagttagagttgtaattttgagaactgttttctgtgctggaccatgtataagtctgttgaaaagcagcatcattgaaggtgataatcctgtttatgacatgggtgttctctaccagtgctttatgatacagtctctaagagtcgagttgtttgggaatgcagctcaaagtgggtggtaaattccatctaaggctaaatataggtgagagaccgatagcaaacaagtaccgtgagggaaagatgaaaagaactttggaaagagagttaacagtacgtgaaattgttaaaagggaaacacttgaagttagacttgttatttattagttcaacctttttttttaaagggtgtactctaatgattaacagaccaacatcaatttttgagtgttggagaagggtttaaaggaatgtagcagccattttatgactgtgttttatagactttgaactttgatacaatgcttaagattgaggaatgcagtaaaccat-----------ttttggagggataaattactatcctttatattactgaggatgttggtgtaatagctttaaatgacccgtcttgaaacacggaccaaggagtctaacatgcttgcaagtatttgggtg-tttgaaacccttatgcgtaatgaaagtaaatgtaaatggg--atctgtcaaaagtgcaccattgaccagtcttgattatttatatgaaggtactgagtaagagcaagtatgttgggacccgaaagatggtgaactatgcctgaatagggtgaagccagaggaaactctggtggaagctcgtagcggttctgacgtgcaaatcgatcgtcaaatttgggtataggggcgaaagactaatcgaaccatctagtagctggttcctgccgaagtttccctcagga-------------------------------------------------------------------------------------------------------------------------------------------------------------------------------------------------------------------------------------------------------------------------------------------------------------------------------------------------------------------------------------------------------------------------------------------------------------------------------------------------------------------------------------------------------------------------------------------------------------------------------------------------------------------------------------------------------------------------------------------------------------------------------------------------------------------------------------------------------------------------------------------------------------------------------------------------------------------------------------------------------------------------------------------------------------------------------------
>HN1904-2
cattattgat------aaagagtgcacttaattgtggctcaccaattttatctttaatttttca-----------------ccccatcaataaaa--------------tttacaaaacttgttgacatgaagaaga-aattcttcattgttttcaggtataagtagttttcaatcttgaaatctgcattatccccccca-------------acacttttattat------------aatacactatgaaacttgaatgatcat-atataaa-----------ttatcataacttttaacaatggatctcttggctctcacatcgatgaagaacacagtgaaatgtgataagtaatgtgaattgcagaattcagtgaatcattgaatctttgaacgcaccttgcaccttttggtattccaagaggtacacctgtttgagtgtcatgaaacccttctcattattaaatttatttttaatat---------tggatgttgaatgttgcaaaatgaagttcattttgctcattttaaatgcaacaaagttatattcaggaaaag-aaaaaaaaaaggaaactcagatggagtggattgacttgatgtgtaataatgtttttaa-ctgagatcacattgagga------ggaagtt--ctt-ggagctttgccacttttcatcaatgaaattccattcttcttgaaaaggacttctaaagtaaaaaa---------------------gcaattttttttttaagacctcaaatcaggtgggactacccgctgaacttaagcatatcaataagcggaggaaaagaaactaacaaggattccct-tagtaacggcgagtgaagagggaaaagcccaaatttgtaatctaactcctttaacaagagttagagttgtaattttgagaactgttttctgtgctggaccatgtataagtctgttgaaaagcagcatcattgaaggtgataatcctgtttatgacatgggtgttctctaccag---tgctttatgatacagtctcta----agagtcgagttgtttgggaatgcagctcaaagtgggtggtaaattccatctaaggctaaatataggtgagagaccgatagcaaacaagtaccgtgagggaaagatga-------aaagaactttggaaagagagttaacagtac-gtgaaattgttaaaagggaaacacttgaagttagacttgttatttattagttcaacctttttttttaaagggtgtactctaatgattaacagaccaacatcaatttttgagtgttggagaagggtttaaaggaatgtagcagcca---ttttatgactgtgttttatagactt---tgaacttt-----gatacaatgcttaagattgaggaatgcagtaattttnnnnaagacctcaaatcaggtgggactacccgctgaacttaagcatatcaataagcggaggaaaagaaactaacaaggattcccttagtaacggcgagtgaagagggaaaagcccaaatttgtaatctaactcctttaacaagagttagagttgtaattttgagaactgttttctgtgctggaccatgtataagtctgttgaaaagcagcatcattgaaggtgataatcctgtttatgacatgggtgttctctaccagtgctttatgatacagtctctaagagtcgagttgtttgggaatgcagctcaaagtgggtggtaaattccatctaaggctaaatataggtgagagaccgatagcaaacaagtaccgtgagggaaagatgaaaagaactttggaaagagagttaacagtacgtgaaattgttaaaagggaaacacttgaagttagacttgttatttattagttcaacctttttttttaaagggtgtactctaatgattaacagaccaacatcaatttttgagtgttggagaagggtttaaaggaatgtagcagccattttatgactgtgttttatagactttgaactttgatacaatgcttaagattgaggaatgcagtaaaccat-----------ttttggagggataaattactatcctttatattactgaggatgttggtgtaatagctttaaatgacccgtcttgaaacacggaccaaggagtctaacatgcttgcaagtatttgggtg-tttgaaacccttatgcgtaatgaaagtaaatgtaaatggg--atctgtcaaaagtgcaccattgaccagtcttgattatttatatgaaggtactgagtaagagcaagtatgttgggacccgaaagatggtgaactatgcctgaatagggtgaagccagaggaaactctggtggaagctcgtagcggttctgacgtgcaaatcgatcgtcaaatttgggtataggggcgaaagactaatcgaaccatctagtagctggttcctgccgaagtttccctcagga-------------------------------------------------------------------------------------------------------------------------------------------------------------------------------------------------------------------------------------------------------------------------------------------------------------------------------------------------------------------------------------------------------------------------------------------------------------------------------------------------------------------------------------------------------------------------------------------------------------------------------------------------------------------------------------------------------------------------------------------------------------------------------------------------------------------------------------------------------------------------------------------------------------------------------------------------------------------------------------------------------------------------------------------------------------------------------------
>HN1908-3
cattattgat------aaagagtgcacttaattgtggctcaccaattttatctttaatttttca-----------------ccccatcaataaaa--------------tttacaaaacttgttgacatgaagaaga-aattcttcattgttttcaggtataagtagttttcaatcttgaaatctgcattatccccccca-------------acacttttattat------------aatacactatgaaacttgaatgatcat-atataaa-----------ttatcataacttttaacaatggatctcttggctctcacatcgatgaagaacacagtgaaatgtgataagtaatgtgaattgcagaattcagtgaatcattgaatctttgaacgcaccttgcaccttttggtattccaagaggtacacctgtttgagtgtcatgaaacccttctcattattaaatttatttttaatat---------tggatgttgaatgttgcaaaatgaagttcattttgctcattttaaatgcaacaaagttatattcaggaaaag-aaaaaaaaaaggaaactcagatggagtggattgacttgatgtgtaataatgtttttaa-ctgagatcacattgagga------ggaagtt--ctt-ggagctttgccacttttcatcaatgaaattccattcttcttgaaaaggacttctaaagtaaaaaa---------------------gcaattttttttttaagacctcaaatcaggtgggactacccgctgaacttaagcatatcaataagcggaggaaaagaaactaacaaggattccct-tagtaacggcgagtgaagagggaaaagcccaaatttgtaatctaactcctttaacaagagttagagttgtaattttgagaactgttttctgtgctggaccatgtataagtctgttgaaaagcagcatcattgaaggtgataatcctgtttatgacatgggtgttctctaccag---tgctttatgatacagtctcta----agagtcgagttgtttgggaatgcagctcaaagtgggtggtaaattccatctaaggctaaatataggtgagagaccgatagcaaacaagtaccgtgagggaaagatga-------aaagaactttggaaagagagttaacagtac-gtgaaattgttaaaagggaaacacttgaagttagacttgttatttattagttcaacctttttttttaaagggtgtactctaatgattaacagaccaacatcaatttttgagtgttggagaagggtttaaaggaatgtagcagcca---ttttatgactgtgttttatagactt---tgaacttt-----gatacaatgcttaagattgaggaatgcagtaattttnnnnaagacctcaaatcaggtgggactacccgctgaacttaagcatatcaataagcggaggaaaagaaactaacaaggattcccttagtaacggcgagtgaagagggaaaagcccaaatttgtaatctaactcctttaacaagagttagagttgtaattttgagaactgttttctgtgctggaccatgtataagtctgttgaaaagcagcatcattgaaggtgataatcctgtttatgacatgggtgttctctaccagtgctttatgatacagtctctaagagtcgagttgtttgggaatgcagctcaaagtgggtggtaaattccatctaaggctaaatataggtgagagaccgatagcaaacaagtaccgtgagggaaagatgaaaagaactttggaaagagagttaacagtacgtgaaattgttaaaagggaaacacttgaagttagacttgttatttattagttcaacctttttttttaaagggtgtactctaatgattaacagaccaacatcaatttttgagtgttggagaagggtttaaaggaatgtagcagccattttatgactgtgttttatagactttgaactttgatacaatgcttaagattgaggaatgcagtaaaccat-----------ttttggagggataaattactatcctttatattactgaggatgttggtgtaatagctttaaatgacccgtcttgaaacacggaccaaggagtctaacatgcttgcaagtatttgggtg-tttgaaacccttatgcgtaatgaaagtaaatgtaaatggg--atctgtcaaaagtgcaccattgaccagtcttgattatttatatgaaggtactgagtaagagcaagtatgttgggacccgaaagatggtgaactatgcctgaatagggtgaagccagaggaaactctggtggaagctcgtagcggttctgacgtgcaaatcgatcgtcaaatttgggtataggggcgaaagactaatcgaaccatctagtagctggttcctgccgaagtttccctcagga-------------------------------------------------------------------------------------------------------------------------------------------------------------------------------------------------------------------------------------------------------------------------------------------------------------------------------------------------------------------------------------------------------------------------------------------------------------------------------------------------------------------------------------------------------------------------------------------------------------------------------------------------------------------------------------------------------------------------------------------------------------------------------------------------------------------------------------------------------------------------------------------------------------------------------------------------------------------------------------------------------------------------------------------------------------------------------------
>HN2402
cattattgat------aaagagtgcacttaattgtggctcaccaattttatctttaatttttca-----------------ccccatcaataaaa--------------tttacaaaacttgttgacatgaagaaga-aattcttcattgttttcaggtataagtagttttcaatcttgaaatctgcattatccccccca-------------acacttttattat------------aatacactatgaaacttgaatgatcat-atataaa-----------ttatcataacttttaacaatggatctcttggctctcacatcgatgaagaacacagtgaaatgtgataagtaatgtgaattgcagaattcagtgaatcattgaatctttgaacgcaccttgcaccttttggtattccaagaggtacacctgtttgagtgtcatgaaacccttctcattattaaatttatttttaatat---------tggatgttgaatgttgcaaaatgaagttcattttgctcattttaaatgcaacaaagttatattcaggaaaag-aaaaaaaaaaggaaactcagatggagtggattgacttgatgtgtaataatgtttttaa-ctgagatcacattgagga------ggaagtt--ctt-ggagctttgccacttttcatcaatgaaattccattcttcttgaaaaggacttctaaagtaaaaaa---------------------gcaattttttttttaagacctcaaatcaggtgggactacccgctgaacttaagcatatcaataagcggaggaaaagaaactaacaaggattccct-tagtaacggcgagtgaagagggaaaagcccaaatttgtaatctaactcctttaacaagagttagagttgtaattttgagaactgttttctgtgctggaccatgtataagtctgttgaaaagcagcatcattgaaggtgataatcctgtttatgacatgggtgttctctaccag---tgctttatgatacagtctcta----agagtcgagttgtttgggaatgcagctcaaagtgggtggtaaattccatctaaggctaaatataggtgagagaccgatagcaaacaagtaccgtgagggaaagatga-------aaagaactttggaaagagagttaacagtac-gtgaaattgttaaaagggaaacacttgaagttagacttgttatttattagttcaacctttttttttaaagggtgtactctaatgattaacagaccaacatcaatttttgagtgttggagaagggtttaaaggaatgtagcagcca---ttttatgactgtgttttatagactt---tgaacttt-----gatacaatgcttaagattgaggaatgcagtaattttnnnnaagacctcaaatcaggtgggactacccgctgaacttaagcatatcaataagcggaggaaaagaaactaacaaggattcccttagtaacggcgagtgaagagggaaaagcccaaatttgtaatctaactcctttaacaagagttagagttgtaattttgagaactgttttctgtgctggaccatgtataagtctgttgaaaagcagcatcattgaaggtgataatcctgtttatgacatgggtgttctctaccagtgctttatgatacagtctctaagagtcgagttgtttgggaatgcagctcaaagtgggtggtaaattccatctaaggctaaatataggtgagagaccgatagcaaacaagtaccgtgagggaaagatgaaaagaactttggaaagagagttaacagtacgtgaaattgttaaaagggaaacacttgaagttagacttgttatttattagttcaacctttttttttaaagggtgtactctaatgattaacagaccaacatcaatttttgagtgttggagaagggtttaaaggaatgtagcagccattttatgactgtgttttatagactttgaactttgatacaatgcttaagattgaggaatgcagtaaaccat-----------ttttggagggataaattactatcctttatattactgaggatgttggtgtaatagctttaaatgacccgtcttgaaacacggaccaaggagtctaacatgcttgcaagtatttgggtg-tttgaaacccttatgcgtaatgaaagtaaatgtaaatggg--atctgtcaaaagtgcaccattgaccagtcttgattatttatatgaaggtactgagtaagagcaagtatgttgggacccgaaagatggtgaactatgcctgaatagggtgaagccagaggaaactctggtggaagctcgtagcggttctgacgtgcaaatcgatcgtcaaatttgggtataggggcgaaagactaatcgaaccatctagtagctggttcctgccgaagtttccctcagga-------------------------------------------------------------------------------------------------------------------------------------------------------------------------------------------------------------------------------------------------------------------------------------------------------------------------------------------------------------------------------------------------------------------------------------------------------------------------------------------------------------------------------------------------------------------------------------------------------------------------------------------------------------------------------------------------------------------------------------------------------------------------------------------------------------------------------------------------------------------------------------------------------------------------------------------------------------------------------------------------------------------------------------------------------------------------------------
>HN2407
cattattgat------aaagagtgcacttaattgtggctcaccaattttatctttaatttttca-----------------ccccatcaataaaa--------------tttacaaaacttgttgacatgaagaaga-aattcttcattgttttcaggtataagtagttttcaatcttgaaatctgcattatccccccca-------------acacttttattat------------aatacactatgaaacttgaatgatcat-atataaa-----------ttatcataacttttaacaatggatctcttggctctcacatcgatgaagaacacagtgaaatgtgataagtaatgtgaattgcagaattcagtgaatcattgaatctttgaacgcaccttgcaccttttggtattccaagaggtacacctgtttgagtgtcatgaaacccttctcattattaaatttatttttaatat---------tggatgttgaatgttgcaaaatgaagttcattttgctcattttaaatgcaacaaagttatattcaggaaaag-aaaaaaaaaaggaaactcagatggagtggattgacttgatgtgtaataatgtttttaa-ctgagatcacattgagga------ggaagtt--ctt-ggagctttgccacttttcatcaatgaaattccattcttcttgaaaaggacttctaaagtaaaaaa---------------------gcaattttttttttaagacctcaaatcaggtgggactacccgctgaacttaagcatatcaataagcggaggaaaagaaactaacaaggattccct-tagtaacggcgagtgaagagggaaaagcccaaatttgtaatctaactcctttaacaagagttagagttgtaattttgagaactgttttctgtgctggaccatgtataagtctgttgaaaagcagcatcattgaaggtgataatcctgtttatgacatgggtgttctctaccag---tgctttatgatacagtctcta----agagtcgagttgtttgggaatgcagctcaaagtgggtggtaaattccatctaaggctaaatataggtgagagaccgatagcaaacaagtaccgtgagggaaagatga-------aaagaactttggaaagagagttaacagtac-gtgaaattgttaaaagggaaacacttgaagttagacttgttatttattagttcaacctttttttttaaagggtgtactctaatgattaacagaccaacatcaatttttgagtgttggagaagggtttaaaggaatgtagcagcca---ttttatgactgtgttttatagactt---tgaacttt-----gatacaatgcttaagattgaggaatgcagtaattttnnnnaagacctcaaatcaggtgggactacccgctgaacttaagcatatcaataagcggaggaaaagaaactaacaaggattcccttagtaacggcgagtgaagagggaaaagcccaaatttgtaatctaactcctttaacaagagttagagttgtaattttgagaactgttttctgtgctggaccatgtataagtctgttgaaaagcagcatcattgaaggtgataatcctgtttatgacatgggtgttctctaccagtgctttatgatacagtctctaagagtcgagttgtttgggaatgcagctcaaagtgggtggtaaattccatctaaggctaaatataggtgagagaccgatagcaaacaagtaccgtgagggaaagatgaaaagaactttggaaagagagttaacagtacgtgaaattgttaaaagggaaacacttgaagttagacttgttatttattagttcaacctttttttttaaagggtgtactctaatgattaacagaccaacatcaatttttgagtgttggagaagggtttaaaggaatgtagcagccattttatgactgtgttttatagactttgaactttgatacaatgcttaagattgaggaatgcagtaaaccat-----------ttttggagggataaattactatcctttatattactgaggatgttggtgtaatagctttaaatgacccgtcttgaaacacggaccaaggagtctaacatgcttgcaagtatttgggtg-tttgaaacccttatgcgtaatgaaagtaaatgtaaatggg--atctgtcaaaagtgcaccattgaccagtcttgattatttatatgaaggtactgagtaagagcaagtatgttgggacccgaaagatggtgaactatgcctgaatagggtgaagccagaggaaactctggtggaagctcgtagcggttctgacgtgcaaatcgatcgtcaaatttgggtataggggcgaaagactaatcgaaccatctagtagctggttcctgccgaagtttccctcagga-------------------------------------------------------------------------------------------------------------------------------------------------------------------------------------------------------------------------------------------------------------------------------------------------------------------------------------------------------------------------------------------------------------------------------------------------------------------------------------------------------------------------------------------------------------------------------------------------------------------------------------------------------------------------------------------------------------------------------------------------------------------------------------------------------------------------------------------------------------------------------------------------------------------------------------------------------------------------------------------------------------------------------------------------------------------------------------
>HN2408
cattattgat------aaagagtgcacttaattgtggctcaccaattttatctttaatttttca-----------------ccccatcaataaaa--------------tttacaaaacttgttgacatgaagaaga-aattcttcattgttttcaggtataagtagttttcaatcttgaaatctgcattatccccccca-------------acacttttattat------------aatacactatgaaacttgaatgatcat-atataaa-----------ttatcataacttttaacaatggatctcttggctctcacatcgatgaagaacacagtgaaatgtgataagtaatgtgaattgcagaattcagtgaatcattgaatctttgaacgcaccttgcaccttttggtattccaagaggtacacctgtttgagtgtcatgaaacccttctcattattaaatttatttttaatat---------tggatgttgaatgttgcaaaatgaagttcattttgctcattttaaatgcaacaaagttatattcaggaaaag-aaaaaaaaaaggaaactcagatggagtggattgacttgatgtgtaataatgtttttaa-ctgagatcacattgagga------ggaagtt--ctt-ggagctttgccacttttcatcaatgaaattccattcttcttgaaaaggacttctaaagtaaaaaa---------------------gcaattttttttttaagacctcaaatcaggtgggactacccgctgaacttaagcatatcaataagcggaggaaaagaaactaacaaggattccct-tagtaacggcgagtgaagagggaaaagcccaaatttgtaatctaactcctttaacaagagttagagttgtaattttgagaactgttttctgtgctggaccatgtataagtctgttgaaaagcagcatcattgaaggtgataatcctgtttatgacatgggtgttctctaccag---tgctttatgatacagtctcta----agagtcgagttgtttgggaatgcagctcaaagtgggtggtaaattccatctaaggctaaatataggtgagagaccgatagcaaacaagtaccgtgagggaaagatga-------aaagaactttggaaagagagttaacagtac-gtgaaattgttaaaagggaaacacttgaagttagacttgttatttattagttcaacctttttttttaaagggtgtactctaatgattaacagaccaacatcaatttttgagtgttggagaagggtttaaaggaatgtagcagcca---ttttatgactgtgttttatagactt---tgaacttt-----gatacaatgcttaagattgaggaatgcagtaattttnnnnaagacctcaaatcaggtgggactacccgctgaacttaagcatatcaataagcggaggaaaagaaactaacaaggattcccttagtaacggcgagtgaagagggaaaagcccaaatttgtaatctaactcctttaacaagagttagagttgtaattttgagaactgttttctgtgctggaccatgtataagtctgttgaaaagcagcatcattgaaggtgataatcctgtttatgacatgggtgttctctaccagtgctttatgatacagtctctaagagtcgagttgtttgggaatgcagctcaaagtgggtggtaaattccatctaaggctaaatataggtgagagaccgatagcaaacaagtaccgtgagggaaagatgaaaagaactttggaaagagagttaacagtacgtgaaattgttaaaagggaaacacttgaagttagacttgttatttattagttcaacctttttttttaaagggtgtactctaatgattaacagaccaacatcaatttttgagtgttggagaagggtttaaaggaatgtagcagccattttatgactgtgttttatagactttgaactttgatacaatgcttaagattgaggaatgcagtaaaccat-----------ttttggagggataaattactatcctttatattactgaggatgttggtgtaatagctttaaatgacccgtcttgaaacacggaccaaggagtctaacatgcttgcaagtatttgggtg-tttgaaacccttatgcgtaatgaaagtaaatgtaaatggg--atctgtcaaaagtgcaccattgaccagtcttgattatttatatgaaggtactgagtaagagcaagtatgttgggacccgaaagatggtgaactatgcctgaatagggtgaagccagaggaaactctggtggaagctcgtagcggttctgacgtgcaaatcgatcgtcaaatttgggtataggggcgaaagactaatcgaaccatctagtagctggttcctgccgaagtttccctcagga-------------------------------------------------------------------------------------------------------------------------------------------------------------------------------------------------------------------------------------------------------------------------------------------------------------------------------------------------------------------------------------------------------------------------------------------------------------------------------------------------------------------------------------------------------------------------------------------------------------------------------------------------------------------------------------------------------------------------------------------------------------------------------------------------------------------------------------------------------------------------------------------------------------------------------------------------------------------------------------------------------------------------------------------------------------------------------------
>HN2410
cattattgat------aaagagtgcacttaattgtggctcaccaattttatctttaatttttca-----------------ccccatcaataaaa--------------tttacaaaacttgttgacatgaagaaga-aattcttcattgttttcaggtataagtagttttcaatcttgaaatctgcattatccccccca-------------acacttttattat------------aatacactatgaaacttgaatgatcat-atataaa-----------ttatcataacttttaacaatggatctcttggctctcacatcgatgaagaacacagtgaaatgtgataagtaatgtgaattgcagaattcagtgaatcattgaatctttgaacgcaccttgcaccttttggtattccaagaggtacacctgtttgagtgtcatgaaacccttctcattattaaatttatttttaatat---------tggatgttgaatgttgcaaaatgaagttcattttgctcattttaaatgcaacaaagttatattcaggaaaag-aaaaaaaaaaggaaactcagatggagtggattgacttgatgtgtaataatgtttttaa-ctgagatcacattgagga------ggaagtt--ctt-ggagctttgccacttttcatcaatgaaattccattcttcttgaaaaggacttctaaagtaaaaaa---------------------gcaattttttttttaagacctcaaatcaggtgggactacccgctgaacttaagcatatcaataagcggaggaaaagaaactaacaaggattccct-tagtaacggcgagtgaagagggaaaagcccaaatttgtaatctaactcctttaacaagagttagagttgtaattttgagaactgttttctgtgctggaccatgtataagtctgttgaaaagcagcatcattgaaggtgataatcctgtttatgacatgggtgttctctaccag---tgctttatgatacagtctcta----agagtcgagttgtttgggaatgcagctcaaagtgggtggtaaattccatctaaggctaaatataggtgagagaccgatagcaaacaagtaccgtgagggaaagatga-------aaagaactttggaaagagagttaacagtac-gtgaaattgttaaaagggaaacacttgaagttagacttgttatttattagttcaacctttttttttaaagggtgtactctaatgattaacagaccaacatcaatttttgagtgttggagaagggtttaaaggaatgtagcagcca---ttttatgactgtgttttatagactt---tgaacttt-----gatacaatgcttaagattgaggaatgcagtaattttnnnnaagacctcaaatcaggtgggactacccgctgaacttaagcatatcaataagcggaggaaaagaaactaacaaggattcccttagtaacggcgagtgaagagggaaaagcccaaatttgtaatctaactcctttaacaagagttagagttgtaattttgagaactgttttctgtgctggaccatgtataagtctgttgaaaagcagcatcattgaaggtgataatcctgtttatgacatgggtgttctctaccagtgctttatgatacagtctctaagagtcgagttgtttgggaatgcagctcaaagtgggtggtaaattccatctaaggctaaatataggtgagagaccgatagcaaacaagtaccgtgagggaaagatgaaaagaactttggaaagagagttaacagtacgtgaaattgttaaaagggaaacacttgaagttagacttgttatttattagttcaacctttttttttaaagggtgtactctaatgattaacagaccaacatcaatttttgagtgttggagaagggtttaaaggaatgtagcagccattttatgactgtgttttatagactttgaactttgatacaatgcttaagattgaggaatgcagtaaaccat-----------ttttggagggataaattactatcctttatattactgaggatgttggtgtaatagctttaaatgacccgtcttgaaacacggaccaaggagtctaacatgcttgcaagtatttgggtg-tttgaaacccttatgcgtaatgaaagtaaatgtaaatggg--atctgtcaaaagtgcaccattgaccagtcttgattatttatatgaaggtactgagtaagagcaagtatgttgggacccgaaagatggtgaactatgcctgaatagggtgaagccagaggaaactctggtggaagctcgtagcggttctgacgtgcaaatcgatcgtcaaatttgggtataggggcgaaagactaatcgaaccatctagtagctggttcctgccgaagtttccctcagga-------------------------------------------------------------------------------------------------------------------------------------------------------------------------------------------------------------------------------------------------------------------------------------------------------------------------------------------------------------------------------------------------------------------------------------------------------------------------------------------------------------------------------------------------------------------------------------------------------------------------------------------------------------------------------------------------------------------------------------------------------------------------------------------------------------------------------------------------------------------------------------------------------------------------------------------------------------------------------------------------------------------------------------------------------------------------------------
>HN2412
cattattgat------aaagagtgcacttaattgtggctcaccaattttatctttaatttttca-----------------ccccatcaataaaa--------------tttacaaaacttgttgacatgaagaaga-aattcttcattgttttcaggtataagtagttttcaatcttgaaatctgcattatccccccca-------------acacttttattat------------aatacactatgaaacttgaatgatcat-atataaa-----------ttatcataacttttaacaatggatctcttggctctcacatcgatgaagaacacagtgaaatgtgataagtaatgtgaattgcagaattcagtgaatcattgaatctttgaacgcaccttgcaccttttggtattccaagaggtacacctgtttgagtgtcatgaaacccttctcattattaaatttatttttaatat---------tggatgttgaatgttgcaaaatgaagttcattttgctcattttaaatgcaacaaagttatattcaggaaaag-aaaaaaaaaaggaaactcagatggagtggattgacttgatgtgtaataatgtttttaa-ctgagatcacattgagga------ggaagtt--ctt-ggagctttgccacttttcatcaatgaaattccattcttcttgaaaaggacttctaaagtaaaaaa---------------------gcaattttttttttaagacctcaaatcaggtgggactacccgctgaacttaagcatatcaataagcggaggaaaagaaactaacaaggattccct-tagtaacggcgagtgaagagggaaaagcccaaatttgtaatctaactcctttaacaagagttagagttgtaattttgagaactgttttctgtgctggaccatgtataagtctgttgaaaagcagcatcattgaaggtgataatcctgtttatgacatgggtgttctctaccag---tgctttatgatacagtctcta----agagtcgagttgtttgggaatgcagctcaaagtgggtggtaaattccatctaaggctaaatataggtgagagaccgatagcaaacaagtaccgtgagggaaagatga-------aaagaactttggaaagagagttaacagtac-gtgaaattgttaaaagggaaacacttgaagttagacttgttatttattagttcaacctttttttttaaagggtgtactctaatgattaacagaccaacatcaatttttgagtgttggagaagggtttaaaggaatgtagcagcca---ttttatgactgtgttttatagactt---tgaacttt-----gatacaatgcttaagattgaggaatgcagtaattttnnnnaagacctcaaatcaggtgggactacccgctgaacttaagcatatcaataagcggaggaaaagaaactaacaaggattcccttagtaacggcgagtgaagagggaaaagcccaaatttgtaatctaactcctttaacaagagttagagttgtaattttgagaactgttttctgtgctggaccatgtataagtctgttgaaaagcagcatcattgaaggtgataatcctgtttatgacatgggtgttctctaccagtgctttatgatacagtctctaagagtcgagttgtttgggaatgcagctcaaagtgggtggtaaattccatctaaggctaaatataggtgagagaccgatagcaaacaagtaccgtgagggaaagatgaaaagaactttggaaagagagttaacagtacgtgaaattgttaaaagggaaacacttgaagttagacttgttatttattagttcaacctttttttttaaagggtgtactctaatgattaacagaccaacatcaatttttgagtgttggagaagggtttaaaggaatgtagcagccattttatgactgtgttttatagactttgaactttgatacaatgcttaagattgaggaatgcagtaaaccat-----------ttttggagggataaattactatcctttatattactgaggatgttggtgtaatagctttaaatgacccgtcttgaaacacggaccaaggagtctaacatgcttgcaagtatttgggtg-tttgaaacccttatgcgtaatgaaagtaaatgtaaatggg--atctgtcaaaagtgcaccattgaccagtcttgattatttatatgaaggtactgagtaagagcaagtatgttgggacccgaaagatggtgaactatgcctgaatagggtgaagccagaggaaactctggtggaagctcgtagcggttctgacgtgcaaatcgatcgtcaaatttgggtataggggcgaaagactaatcgaaccatctagtagctggttcctgccgaagtttccctcagga-------------------------------------------------------------------------------------------------------------------------------------------------------------------------------------------------------------------------------------------------------------------------------------------------------------------------------------------------------------------------------------------------------------------------------------------------------------------------------------------------------------------------------------------------------------------------------------------------------------------------------------------------------------------------------------------------------------------------------------------------------------------------------------------------------------------------------------------------------------------------------------------------------------------------------------------------------------------------------------------------------------------------------------------------------------------------------------
>HN2414
cattattgat------aaagagtgcacttaattgtggctcaccaattttatctttaatttttca-----------------ccccatcaataaaa--------------tttacaaaacttgttgacatgaagaaga-aattcttcattgttttcaggtataagtagttttcaatcttgaaatctgcattatccccccca-------------acacttttattat------------aatacactatgaaacttgaatgatcat-atataaa-----------ttatcataacttttaacaatggatctcttggctctcacatcgatgaagaacacagtgaaatgtgataagtaatgtgaattgcagaattcagtgaatcattgaatctttgaacgcaccttgcaccttttggtattccaagaggtacacctgtttgagtgtcatgaaacccttctcattattaaatttatttttaatat---------tggatgttgaatgttgcaaaatgaagttcattttgctcattttaaatgcaacaaagttatattcaggaaaag-aaaaaaaaaaggaaactcagatggagtggattgacttgatgtgtaataatgtttttaa-ctgagatcacattgagga------ggaagtt--ctt-ggagctttgccacttttcatcaatgaaattccattcttcttgaaaaggacttctaaagtaaaaaa---------------------gcaattttttttttaagacctcaaatcaggtgggactacccgctgaacttaagcatatcaataagcggaggaaaagaaactaacaaggattccct-tagtaacggcgagtgaagagggaaaagcccaaatttgtaatctaactcctttaacaagagttagagttgtaattttgagaactgttttctgtgctggaccatgtataagtctgttgaaaagcagcatcattgaaggtgataatcctgtttatgacatgggtgttctctaccag---tgctttatgatacagtctcta----agagtcgagttgtttgggaatgcagctcaaagtgggtggtaaattccatctaaggctaaatataggtgagagaccgatagcaaacaagtaccgtgagggaaagatga-------aaagaactttggaaagagagttaacagtac-gtgaaattgttaaaagggaaacacttgaagttagacttgttatttattagttcaacctttttttttaaagggtgtactctaatgattaacagaccaacatcaatttttgagtgttggagaagggtttaaaggaatgtagcagcca---ttttatgactgtgttttatagactt---tgaacttt-----gatacaatgcttaagattgaggaatgcagtaattttnnnnaagacctcaaatcaggtgggactacccgctgaacttaagcatatcaataagcggaggaaaagaaactaacaaggattcccttagtaacggcgagtgaagagggaaaagcccaaatttgtaatctaactcctttaacaagagttagagttgtaattttgagaactgttttctgtgctggaccatgtataagtctgttgaaaagcagcatcattgaaggtgataatcctgtttatgacatgggtgttctctaccagtgctttatgatacagtctctaagagtcgagttgtttgggaatgcagctcaaagtgggtggtaaattccatctaaggctaaatataggtgagagaccgatagcaaacaagtaccgtgagggaaagatgaaaagaactttggaaagagagttaacagtacgtgaaattgttaaaagggaaacacttgaagttagacttgttatttattagttcaacctttttttttaaagggtgtactctaatgattaacagaccaacatcaatttttgagtgttggagaagggtttaaaggaatgtagcagccattttatgactgtgttttatagactttgaactttgatacaatgcttaagattgaggaatgcagtaaaccat-----------ttttggagggataaattactatcctttatattactgaggatgttggtgtaatagctttaaatgacccgtcttgaaacacggaccaaggagtctaacatgcttgcaagtatttgggtg-tttgaaacccttatgcgtaatgaaagtaaatgtaaatggg--atctgtcaaaagtgcaccattgaccagtcttgattatttatatgaaggtactgagtaagagcaagtatgttgggacccgaaagatggtgaactatgcctgaatagggtgaagccagaggaaactctggtggaagctcgtagcggttctgacgtgcaaatcgatcgtcaaatttgggtataggggcgaaagactaatcgaaccatctagtagctggttcctgccgaagtttccctcagga-------------------------------------------------------------------------------------------------------------------------------------------------------------------------------------------------------------------------------------------------------------------------------------------------------------------------------------------------------------------------------------------------------------------------------------------------------------------------------------------------------------------------------------------------------------------------------------------------------------------------------------------------------------------------------------------------------------------------------------------------------------------------------------------------------------------------------------------------------------------------------------------------------------------------------------------------------------------------------------------------------------------------------------------------------------------------------------
>HN2419
cattattgat------aaagagtgcacttaattgtggctcaccaattttatctttaatttttca-----------------ccccatcaataaaa--------------tttacaaaacttgttgacatgaagaaga-aattcttcattgttttcaggtataagtagttttcaatcttgaaatctgcattatccccccca-------------acacttttattat------------aatacactatgaaacttgaatgatcat-atataaa-----------ttatcataacttttaacaatggatctcttggctctcacatcgatgaagaacacagtgaaatgtgataagtaatgtgaattgcagaattcagtgaatcattgaatctttgaacgcaccttgcaccttttggtattccaagaggtacacctgtttgagtgtcatgaaacccttctcattattaaatttatttttaatat---------tggatgttgaatgttgcaaaatgaagttcattttgctcattttaaatgcaacaaagttatattcaggaaaag-aaaaaaaaaaggaaactcagatggagtggattgacttgatgtgtaataatgtttttaa-ctgagatcacattgagga------ggaagtt--ctt-ggagctttgccacttttcatcaatgaaattccattcttcttgaaaaggacttctaaagtaaaaaa---------------------gcaattttttttttaagacctcaaatcaggtgggactacccgctgaacttaagcatatcaataagcggaggaaaagaaactaacaaggattccct-tagtaacggcgagtgaagagggaaaagcccaaatttgtaatctaactcctttaacaagagttagagttgtaattttgagaactgttttctgtgctggaccatgtataagtctgttgaaaagcagcatcattgaaggtgataatcctgtttatgacatgggtgttctctaccag---tgctttatgatacagtctcta----agagtcgagttgtttgggaatgcagctcaaagtgggtggtaaattccatctaaggctaaatataggtgagagaccgatagcaaacaagtaccgtgagggaaagatga-------aaagaactttggaaagagagttaacagtac-gtgaaattgttaaaagggaaacacttgaagttagacttgttatttattagttcaacctttttttttaaagggtgtactctaatgattaacagaccaacatcaatttttgagtgttggagaagggtttaaaggaatgtagcagcca---ttttatgactgtgttttatagactt---tgaacttt-----gatacaatgcttaagattgaggaatgcagtaattttnnnnaagacctcaaatcaggtgggactacccgctgaacttaagcatatcaataagcggaggaaaagaaactaacaaggattcccttagtaacggcgagtgaagagggaaaagcccaaatttgtaatctaactcctttaacaagagttagagttgtaattttgagaactgttttctgtgctggaccatgtataagtctgttgaaaagcagcatcattgaaggtgataatcctgtttatgacatgggtgttctctaccagtgctttatgatacagtctctaagagtcgagttgtttgggaatgcagctcaaagtgggtggtaaattccatctaaggctaaatataggtgagagaccgatagcaaacaagtaccgtgagggaaagatgaaaagaactttggaaagagagttaacagtacgtgaaattgttaaaagggaaacacttgaagttagacttgttatttattagttcaacctttttttttaaagggtgtactctaatgattaacagaccaacatcaatttttgagtgttggagaagggtttaaaggaatgtagcagccattttatgactgtgttttatagactttgaactttgatacaatgcttaagattgaggaatgcagtaaaccat-----------ttttggagggataaattactatcctttatattactgaggatgttggtgtaatagctttaaatgacccgtcttgaaacacggaccaaggagtctaacatgcttgcaagtatttgggtg-tttgaaacccttatgcgtaatgaaagtaaatgtaaatggg--atctgtcaaaagtgcaccattgaccagtcttgattatttatatgaaggtactgagtaagagcaagtatgttgggacccgaaagatggtgaactatgcctgaatagggtgaagccagaggaaactctggtggaagctcgtagcggttctgacgtgcaaatcgatcgtcaaatttgggtataggggcgaaagactaatcgaaccatctagtagctggttcctgccgaagtttccctcagga-------------------------------------------------------------------------------------------------------------------------------------------------------------------------------------------------------------------------------------------------------------------------------------------------------------------------------------------------------------------------------------------------------------------------------------------------------------------------------------------------------------------------------------------------------------------------------------------------------------------------------------------------------------------------------------------------------------------------------------------------------------------------------------------------------------------------------------------------------------------------------------------------------------------------------------------------------------------------------------------------------------------------------------------------------------------------------------
>HN2421
cattattgat------aaagagtgcacttaattgtggctcaccaattttatctttaatttttca-----------------ccccatcaataaaa--------------tttacaaaacttgttgacatgaagaaga-aattcttcattgttttcaggtataagtagttttcaatcttgaaatctgcattatccccccca-------------acacttttattat------------aatacactatgaaacttgaatgatcat-atataaa-----------ttatcataacttttaacaatggatctcttggctctcacatcgatgaagaacacagtgaaatgtgataagtaatgtgaattgcagaattcagtgaatcattgaatctttgaacgcaccttgcaccttttggtattccaagaggtacacctgtttgagtgtcatgaaacccttctcattattaaatttatttttaatat---------tggatgttgaatgttgcaaaatgaagttcattttgctcattttaaatgcaacaaagttatattcaggaaaag-aaaaaaaaaaggaaactcagatggagtggattgacttgatgtgtaataatgtttttaa-ctgagatcacattgagga------ggaagtt--ctt-ggagctttgccacttttcatcaatgaaattccattcttcttgaaaaggacttctaaagtaaaaaa---------------------gcaattttttttttaagacctcaaatcaggtgggactacccgctgaacttaagcatatcaataagcggaggaaaagaaactaacaaggattccct-tagtaacggcgagtgaagagggaaaagcccaaatttgtaatctaactcctttaacaagagttagagttgtaattttgagaactgttttctgtgctggaccatgtataagtctgttgaaaagcagcatcattgaaggtgataatcctgtttatgacatgggtgttctctaccag---tgctttatgatacagtctcta----agagtcgagttgtttgggaatgcagctcaaagtgggtggtaaattccatctaaggctaaatataggtgagagaccgatagcaaacaagtaccgtgagggaaagatga-------aaagaactttggaaagagagttaacagtac-gtgaaattgttaaaagggaaacacttgaagttagacttgttatttattagttcaacctttttttttaaagggtgtactctaatgattaacagaccaacatcaatttttgagtgttggagaagggtttaaaggaatgtagcagcca---ttttatgactgtgttttatagactt---tgaacttt-----gatacaatgcttaagattgaggaatgcagtaattttnnnnaagacctcaaatcaggtgggactacccgctgaacttaagcatatcaataagcggaggaaaagaaactaacaaggattcccttagtaacggcgagtgaagagggaaaagcccaaatttgtaatctaactcctttaacaagagttagagttgtaattttgagaactgttttctgtgctggaccatgtataagtctgttgaaaagcagcatcattgaaggtgataatcctgtttatgacatgggtgttctctaccagtgctttatgatacagtctctaagagtcgagttgtttgggaatgcagctcaaagtgggtggtaaattccatctaaggctaaatataggtgagagaccgatagcaaacaagtaccgtgagggaaagatgaaaagaactttggaaagagagttaacagtacgtgaaattgttaaaagggaaacacttgaagttagacttgttatttattagttcaacctttttttttaaagggtgtactctaatgattaacagaccaacatcaatttttgagtgttggagaagggtttaaaggaatgtagcagccattttatgactgtgttttatagactttgaactttgatacaatgcttaagattgaggaatgcagtaaaccat-----------ttttggagggataaattactatcctttatattactgaggatgttggtgtaatagctttaaatgacccgtcttgaaacacggaccaaggagtctaacatgcttgcaagtatttgggtg-tttgaaacccttatgcgtaatgaaagtaaatgtaaatggg--atctgtcaaaagtgcaccattgaccagtcttgattatttatatgaaggtactgagtaagagcaagtatgttgggacccgaaagatggtgaactatgcctgaatagggtgaagccagaggaaactctggtggaagctcgtagcggttctgacgtgcaaatcgatcgtcaaatttgggtataggggcgaaagactaatcgaaccatctagtagctggttcctgccgaagtttccctcagga-------------------------------------------------------------------------------------------------------------------------------------------------------------------------------------------------------------------------------------------------------------------------------------------------------------------------------------------------------------------------------------------------------------------------------------------------------------------------------------------------------------------------------------------------------------------------------------------------------------------------------------------------------------------------------------------------------------------------------------------------------------------------------------------------------------------------------------------------------------------------------------------------------------------------------------------------------------------------------------------------------------------------------------------------------------------------------------
>HN2423
cattattgat------aaagagtgcacttaattgtggctcaccaattttatctttaatttttca-----------------ccccatcaataaaa--------------tttacaaaacttgttgacatgaagaaga-aattcttcattgttttcaggtataagtagttttcaatcttgaaatctgcattatccccccca-------------acacttttattat------------aatacactatgaaacttgaatgatcat-atataaa-----------ttatcataacttttaacaatggatctcttggctctcacatcgatgaagaacacagtgaaatgtgataagtaatgtgaattgcagaattcagtgaatcattgaatctttgaacgcaccttgcaccttttggtattccaagaggtacacctgtttgagtgtcatgaaacccttctcattattaaatttatttttaatat---------tggatgttgaatgttgcaaaatgaagttcattttgctcattttaaatgcaacaaagttatattcaggaaaag-aaaaaaaaaaggaaactcagatggagtggattgacttgatgtgtaataatgtttttaa-ctgagatcacattgagga------ggaagtt--ctt-ggagctttgccacttttcatcaatgaaattccattcttcttgaaaaggacttctaaagtaaaaaa---------------------gcaattttttttttaagacctcaaatcaggtgggactacccgctgaacttaagcatatcaataagcggaggaaaagaaactaacaaggattccct-tagtaacggcgagtgaagagggaaaagcccaaatttgtaatctaactcctttaacaagagttagagttgtaattttgagaactgttttctgtgctggaccatgtataagtctgttgaaaagcagcatcattgaaggtgataatcctgtttatgacatgggtgttctctaccag---tgctttatgatacagtctcta----agagtcgagttgtttgggaatgcagctcaaagtgggtggtaaattccatctaaggctaaatataggtgagagaccgatagcaaacaagtaccgtgagggaaagatga-------aaagaactttggaaagagagttaacagtac-gtgaaattgttaaaagggaaacacttgaagttagacttgttatttattagttcaacctttttttttaaagggtgtactctaatgattaacagaccaacatcaatttttgagtgttggagaagggtttaaaggaatgtagcagcca---ttttatgactgtgttttatagactt---tgaacttt-----gatacaatgcttaagattgaggaatgcagtaattttnnnnaagacctcaaatcaggtgggactacccgctgaacttaagcatatcaataagcggaggaaaagaaactaacaaggattcccttagtaacggcgagtgaagagggaaaagcccaaatttgtaatctaactcctttaacaagagttagagttgtaattttgagaactgttttctgtgctggaccatgtataagtctgttgaaaagcagcatcattgaaggtgataatcctgtttatgacatgggtgttctctaccagtgctttatgatacagtctctaagagtcgagttgtttgggaatgcagctcaaagtgggtggtaaattccatctaaggctaaatataggtgagagaccgatagcaaacaagtaccgtgagggaaagatgaaaagaactttggaaagagagttaacagtacgtgaaattgttaaaagggaaacacttgaagttagacttgttatttattagttcaacctttttttttaaagggtgtactctaatgattaacagaccaacatcaatttttgagtgttggagaagggtttaaaggaatgtagcagccattttatgactgtgttttatagactttgaactttgatacaatgcttaagattgaggaatgcagtaaaccat-----------ttttggagggataaattactatcctttatattactgaggatgttggtgtaatagctttaaatgacccgtcttgaaacacggaccaaggagtctaacatgcttgcaagtatttgggtg-tttgaaacccttatgcgtaatgaaagtaaatgtaaatggg--atctgtcaaaagtgcaccattgaccagtcttgattatttatatgaaggtactgagtaagagcaagtatgttgggacccgaaagatggtgaactatgcctgaatagggtgaagccagaggaaactctggtggaagctcgtagcggttctgacgtgcaaatcgatcgtcaaatttgggtataggggcgaaagactaatcgaaccatctagtagctggttcctgccgaagtttccctcagga-------------------------------------------------------------------------------------------------------------------------------------------------------------------------------------------------------------------------------------------------------------------------------------------------------------------------------------------------------------------------------------------------------------------------------------------------------------------------------------------------------------------------------------------------------------------------------------------------------------------------------------------------------------------------------------------------------------------------------------------------------------------------------------------------------------------------------------------------------------------------------------------------------------------------------------------------------------------------------------------------------------------------------------------------------------------------------------
>HN2429
cattattgat------aaagagtgcacttaattgtggctcaccaattttatctttaatttttca-----------------ccccatcaataaaa--------------tttacaaaacttgttgacatgaagaaga-aattcttcattgttttcaggtataagtagttttcaatcttgaaatctgcattatccccccca-------------acacttttattat------------aatacactatgaaacttgaatgatcat-atataaa-----------ttatcataacttttaacaatggatctcttggctctcacatcgatgaagaacacagtgaaatgtgataagtaatgtgaattgcagaattcagtgaatcattgaatctttgaacgcaccttgcaccttttggtattccaagaggtacacctgtttgagtgtcatgaaacccttctcattattaaatttatttttaatat---------tggatgttgaatgttgcaaaatgaagttcattttgctcattttaaatgcaacaaagttatattcaggaaaag-aaaaaaaaaaggaaactcagatggagtggattgacttgatgtgtaataatgtttttaa-ctgagatcacattgagga------ggaagtt--ctt-ggagctttgccacttttcatcaatgaaattccattcttcttgaaaaggacttctaaagtaaaaaa---------------------gcaattttttttttaagacctcaaatcaggtgggactacccgctgaacttaagcatatcaataagcggaggaaaagaaactaacaaggattccct-tagtaacggcgagtgaagagggaaaagcccaaatttgtaatctaactcctttaacaagagttagagttgtaattttgagaactgttttctgtgctggaccatgtataagtctgttgaaaagcagcatcattgaaggtgataatcctgtttatgacatgggtgttctctaccag---tgctttatgatacagtctcta----agagtcgagttgtttgggaatgcagctcaaagtgggtggtaaattccatctaaggctaaatataggtgagagaccgatagcaaacaagtaccgtgagggaaagatga-------aaagaactttggaaagagagttaacagtac-gtgaaattgttaaaagggaaacacttgaagttagacttgttatttattagttcaacctttttttttaaagggtgtactctaatgattaacagaccaacatcaatttttgagtgttggagaagggtttaaaggaatgtagcagcca---ttttatgactgtgttttatagactt---tgaacttt-----gatacaatgcttaagattgaggaatgcagtaattttnnnnaagacctcaaatcaggtgggactacccgctgaacttaagcatatcaataagcggaggaaaagaaactaacaaggattcccttagtaacggcgagtgaagagggaaaagcccaaatttgtaatctaactcctttaacaagagttagagttgtaattttgagaactgttttctgtgctggaccatgtataagtctgttgaaaagcagcatcattgaaggtgataatcctgtttatgacatgggtgttctctaccagtgctttatgatacagtctctaagagtcgagttgtttgggaatgcagctcaaagtgggtggtaaattccatctaaggctaaatataggtgagagaccgatagcaaacaagtaccgtgagggaaagatgaaaagaactttggaaagagagttaacagtacgtgaaattgttaaaagggaaacacttgaagttagacttgttatttattagttcaacctttttttttaaagggtgtactctaatgattaacagaccaacatcaatttttgagtgttggagaagggtttaaaggaatgtagcagccattttatgactgtgttttatagactttgaactttgatacaatgcttaagattgaggaatgcagtaaaccat-----------ttttggagggataaattactatcctttatattactgaggatgttggtgtaatagctttaaatgacccgtcttgaaacacggaccaaggagtctaacatgcttgcaagtatttgggtg-tttgaaacccttatgcgtaatgaaagtaaatgtaaatggg--atctgtcaaaagtgcaccattgaccagtcttgattatttatatgaaggtactgagtaagagcaagtatgttgggacccgaaagatggtgaactatgcctgaatagggtgaagccagaggaaactctggtggaagctcgtagcggttctgacgtgcaaatcgatcgtcaaatttgggtataggggcgaaagactaatcgaaccatctagtagctggttcctgccgaagtttccctcagga-------------------------------------------------------------------------------------------------------------------------------------------------------------------------------------------------------------------------------------------------------------------------------------------------------------------------------------------------------------------------------------------------------------------------------------------------------------------------------------------------------------------------------------------------------------------------------------------------------------------------------------------------------------------------------------------------------------------------------------------------------------------------------------------------------------------------------------------------------------------------------------------------------------------------------------------------------------------------------------------------------------------------------------------------------------------------------------
>HN2432
cattattgat------aaagagtgcacttaattgtggctcaccaattttatctttaatttttca-----------------ccccatcaataaaa--------------tttacaaaacttgttgacatgaagaaga-aattcttcattgttttcaggtataagtagttttcaatcttgaaatctgcattatccccccca-------------acacttttattat------------aatacactatgaaacttgaatgatcat-atataaa-----------ttatcataacttttaacaatggatctcttggctctcacatcgatgaagaacacagtgaaatgtgataagtaatgtgaattgcagaattcagtgaatcattgaatctttgaacgcaccttgcaccttttggtattccaagaggtacacctgtttgagtgtcatgaaacccttctcattattaaatttatttttaatat---------tggatgttgaatgttgcaaaatgaagttcattttgctcattttaaatgcaacaaagttatattcaggaaaag-aaaaaaaaaaggaaactcagatggagtggattgacttgatgtgtaataatgtttttaa-ctgagatcacattgagga------ggaagtt--ctt-ggagctttgccacttttcatcaatgaaattccattcttcttgaaaaggacttctaaagtaaaaaa---------------------gcaattttttttttaagacctcaaatcaggtgggactacccgctgaacttaagcatatcaataagcggaggaaaagaaactaacaaggattccct-tagtaacggcgagtgaagagggaaaagcccaaatttgtaatctaactcctttaacaagagttagagttgtaattttgagaactgttttctgtgctggaccatgtataagtctgttgaaaagcagcatcattgaaggtgataatcctgtttatgacatgggtgttctctaccag---tgctttatgatacagtctcta----agagtcgagttgtttgggaatgcagctcaaagtgggtggtaaattccatctaaggctaaatataggtgagagaccgatagcaaacaagtaccgtgagggaaagatga-------aaagaactttggaaagagagttaacagtac-gtgaaattgttaaaagggaaacacttgaagttagacttgttatttattagttcaacctttttttttaaagggtgtactctaatgattaacagaccaacatcaatttttgagtgttggagaagggtttaaaggaatgtagcagcca---ttttatgactgtgttttatagactt---tgaacttt-----gatacaatgcttaagattgaggaatgcagtaattttnnnnaagacctcaaatcaggtgggactacccgctgaacttaagcatatcaataagcggaggaaaagaaactaacaaggattcccttagtaacggcgagtgaagagggaaaagcccaaatttgtaatctaactcctttaacaagagttagagttgtaattttgagaactgttttctgtgctggaccatgtataagtctgttgaaaagcagcatcattgaaggtgataatcctgtttatgacatgggtgttctctaccagtgctttatgatacagtctctaagagtcgagttgtttgggaatgcagctcaaagtgggtggtaaattccatctaaggctaaatataggtgagagaccgatagcaaacaagtaccgtgagggaaagatgaaaagaactttggaaagagagttaacagtacgtgaaattgttaaaagggaaacacttgaagttagacttgttatttattagttcaacctttttttttaaagggtgtactctaatgattaacagaccaacatcaatttttgagtgttggagaagggtttaaaggaatgtagcagccattttatgactgtgttttatagactttgaactttgatacaatgcttaagattgaggaatgcagtaaaccat-----------ttttggagggataaattactatcctttatattactgaggatgttggtgtaatagctttaaatgacccgtcttgaaacacggaccaaggagtctaacatgcttgcaagtatttgggtg-tttgaaacccttatgcgtaatgaaagtaaatgtaaatggg--atctgtcaaaagtgcaccattgaccagtcttgattatttatatgaaggtactgagtaagagcaagtatgttgggacccgaaagatggtgaactatgcctgaatagggtgaagccagaggaaactctggtggaagctcgtagcggttctgacgtgcaaatcgatcgtcaaatttgggtataggggcgaaagactaatcgaaccatctagtagctggttcctgccgaagtttccctcagga-------------------------------------------------------------------------------------------------------------------------------------------------------------------------------------------------------------------------------------------------------------------------------------------------------------------------------------------------------------------------------------------------------------------------------------------------------------------------------------------------------------------------------------------------------------------------------------------------------------------------------------------------------------------------------------------------------------------------------------------------------------------------------------------------------------------------------------------------------------------------------------------------------------------------------------------------------------------------------------------------------------------------------------------------------------------------------------
>HN2435
cattattgat------aaagagtgcacttaattgtggctcaccaattttatctttaatttttca-----------------ccccatcaataaaa--------------tttacaaaacttgttgacatgaagaaga-aattcttcattgttttcaggtataagtagttttcaatcttgaaatctgcattatccccccca-------------acacttttattat------------aatacactatgaaacttgaatgatcat-atataaa-----------ttatcataacttttaacaatggatctcttggctctcacatcgatgaagaacacagtgaaatgtgataagtaatgtgaattgcagaattcagtgaatcattgaatctttgaacgcaccttgcaccttttggtattccaagaggtacacctgtttgagtgtcatgaaacccttctcattattaaatttatttttaatat---------tggatgttgaatgttgcaaaatgaagttcattttgctcattttaaatgcaacaaagttatattcaggaaaag-aaaaaaaaaaggaaactcagatggagtggattgacttgatgtgtaataatgtttttaa-ctgagatcacattgagga------ggaagtt--ctt-ggagctttgccacttttcatcaatgaaattccattcttcttgaaaaggacttctaaagtaaaaaa---------------------gcaattttttttttaagacctcaaatcaggtgggactacccgctgaacttaagcatatcaataagcggaggaaaagaaactaacaaggattccct-tagtaacggcgagtgaagagggaaaagcccaaatttgtaatctaactcctttaacaagagttagagttgtaattttgagaactgttttctgtgctggaccatgtataagtctgttgaaaagcagcatcattgaaggtgataatcctgtttatgacatgggtgttctctaccag---tgctttatgatacagtctcta----agagtcgagttgtttgggaatgcagctcaaagtgggtggtaaattccatctaaggctaaatataggtgagagaccgatagcaaacaagtaccgtgagggaaagatga-------aaagaactttggaaagagagttaacagtac-gtgaaattgttaaaagggaaacacttgaagttagacttgttatttattagttcaacctttttttttaaagggtgtactctaatgattaacagaccaacatcaatttttgagtgttggagaagggtttaaaggaatgtagcagcca---ttttatgactgtgttttatagactt---tgaacttt-----gatacaatgcttaagattgaggaatgcagtaattttnnnnaagacctcaaatcaggtgggactacccgctgaacttaagcatatcaataagcggaggaaaagaaactaacaaggattcccttagtaacggcgagtgaagagggaaaagcccaaatttgtaatctaactcctttaacaagagttagagttgtaattttgagaactgttttctgtgctggaccatgtataagtctgttgaaaagcagcatcattgaaggtgataatcctgtttatgacatgggtgttctctaccagtgctttatgatacagtctctaagagtcgagttgtttgggaatgcagctcaaagtgggtggtaaattccatctaaggctaaatataggtgagagaccgatagcaaacaagtaccgtgagggaaagatgaaaagaactttggaaagagagttaacagtacgtgaaattgttaaaagggaaacacttgaagttagacttgttatttattagttcaacctttttttttaaagggtgtactctaatgattaacagaccaacatcaatttttgagtgttggagaagggtttaaaggaatgtagcagccattttatgactgtgttttatagactttgaactttgatacaatgcttaagattgaggaatgcagtaaaccat-----------ttttggagggataaattactatcctttatattactgaggatgttggtgtaatagctttaaatgacccgtcttgaaacacggaccaaggagtctaacatgcttgcaagtatttgggtg-tttgaaacccttatgcgtaatgaaagtaaatgtaaatggg--atctgtcaaaagtgcaccattgaccagtcttgattatttatatgaaggtactgagtaagagcaagtatgttgggacccgaaagatggtgaactatgcctgaatagggtgaagccagaggaaactctggtggaagctcgtagcggttctgacgtgcaaatcgatcgtcaaatttgggtataggggcgaaagactaatcgaaccatctagtagctggttcctgccgaagtttccctcagga-------------------------------------------------------------------------------------------------------------------------------------------------------------------------------------------------------------------------------------------------------------------------------------------------------------------------------------------------------------------------------------------------------------------------------------------------------------------------------------------------------------------------------------------------------------------------------------------------------------------------------------------------------------------------------------------------------------------------------------------------------------------------------------------------------------------------------------------------------------------------------------------------------------------------------------------------------------------------------------------------------------------------------------------------------------------------------------
>HUN1904-1
cattattgat------aaagagtgcacttaattgtggctcaccaattttatctttaatttttca-----------------ccccatcaataaaa--------------tttacaaaacttgttgacatgaagaaga-aattcttcattgttttcaggtataagtagttttcaatcttgaaatctgcattatccccccca-------------acacttttattat------------aatacactatgaaacttgaatgatcat-atataaa-----------ttatcataacttttaacaatggatctcttggctctcacatcgatgaagaacacagtgaaatgtgataagtaatgtgaattgcagaattcagtgaatcattgaatctttgaacgcaccttgcaccttttggtattccaagaggtacacctgtttgagtgtcatgaaacccttctcattattaaatttatttttaatat---------tggatgttgaatgttgcaaaatgaagttcattttgctcattttaaatgcaacaaagttatattcaggaaaag-aaaaaaaaaaggaaactcagatggagtggattgacttgatgtgtaataatgtttttaa-ctgagatcacattgagga------ggaagtt--ctt-ggagctttgccacttttcatcaatgaaattccattcttcttgaaaaggacttctaaagtaaaaaa---------------------gcaattttttttttaagacctcaaatcaggtgggactacccgctgaacttaagcatatcaataagcggaggaaaagaaactaacaaggattccct-tagtaacggcgagtgaagagggaaaagcccaaatttgtaatctaactcctttaacaagagttagagttgtaattttgagaactgttttctgtgctggaccatgtataagtctgttgaaaagcagcatcattgaaggtgataatcctgtttatgacatgggtgttctctaccag---tgctttatgatacagtctcta----agagtcgagttgtttgggaatgcagctcaaagtgggtggtaaattccatctaaggctaaatataggtgagagaccgatagcaaacaagtaccgtgagggaaagatga-------aaagaactttggaaagagagttaacagtac-gtgaaattgttaaaagggaaacacttgaagttagacttgttatttattagttcaacctttttttttaaagggtgtactctaatgattaacagaccaacatcaatttttgagtgttggagaagggtttaaaggaatgtagcagcca---ttttatgactgtgttttatagactt---tgaacttt-----gatacaatgcttaagattgaggaatgcagtaattttnnnnaagacctcaaatcaggtgggactacccgctgaacttaagcatatcaataagcggaggaaaagaaactaacaaggattcccttagtaacggcgagtgaagagggaaaagcccaaatttgtaatctaactcctttaacaagagttagagttgtaattttgagaactgttttctgtgctggaccatgtataagtctgttgaaaagcagcatcattgaaggtgataatcctgtttatgacatgggtgttctctaccagtgctttatgatacagtctctaagagtcgagttgtttgggaatgcagctcaaagtgggtggtaaattccatctaaggctaaatataggtgagagaccgatagcaaacaagtaccgtgagggaaagatgaaaagaactttggaaagagagttaacagtacgtgaaattgttaaaagggaaacacttgaagttagacttgttatttattagttcaacctttttttttaaagggtgtactctaatgattaacagaccaacatcaatttttgagtgttggagaagggtttaaaggaatgtagcagccattttatgactgtgttttatagactttgaactttgatacaatgcttaagattgaggaatgcagtaaaccat-----------ttttggagggataaattactatcctttatattactgaggatgttggtgtaatagctttaaatgacccgtcttgaaacacggaccaaggagtctaacatgcttgcaagtatttgggtg-tttgaaacccttatgcgtaatgaaagtaaatgtaaatggg--atctgtcaaaagtgcaccattgaccagtcttgattatttatatgaaggtactgagtaagagcaagtatgttgggacccgaaagatggtgaactatgcctgaatagggtgaagccagaggaaactctggtggaagctcgtagcggttctgacgtgcaaatcgatcgtcaaatttgggtataggggcgaaagactaatcgaaccatctagtagctggttcctgccgaagtttccctcagga-------------------------------------------------------------------------------------------------------------------------------------------------------------------------------------------------------------------------------------------------------------------------------------------------------------------------------------------------------------------------------------------------------------------------------------------------------------------------------------------------------------------------------------------------------------------------------------------------------------------------------------------------------------------------------------------------------------------------------------------------------------------------------------------------------------------------------------------------------------------------------------------------------------------------------------------------------------------------------------------------------------------------------------------------------------------------------------
>HUN1908-3
cattattgat------aaagagtgcacttaattgtggctcaccaattttatctttaatttttca-----------------ccccatcaataaaa--------------tttacaaaacttgttgacatgaagaaga-aattcttcattgttttcaggtataagtagttttcaatcttgaaatctgcattatccccccca-------------acacttttattat------------aatacactatgaaacttgaatgatcat-atataaa-----------ttatcataacttttaacaatggatctcttggctctcacatcgatgaagaacacagtgaaatgtgataagtaatgtgaattgcagaattcagtgaatcattgaatctttgaacgcaccttgcaccttttggtattccaagaggtacacctgtttgagtgtcatgaaacccttctcattattaaatttatttttaatat---------tggatgttgaatgttgcaaaatgaagttcattttgctcattttaaatgcaacaaagttatattcaggaaaag-aaaaaaaaaaggaaactcagatggagtggattgacttgatgtgtaataatgtttttaa-ctgagatcacattgagga------ggaagtt--ctt-ggagctttgccacttttcatcaatgaaattccattcttcttgaaaaggacttctaaagtaaaaaa---------------------gcaattttttttttaagacctcaaatcaggtgggactacccgctgaacttaagcatatcaataagcggaggaaaagaaactaacaaggattccct-tagtaacggcgagtgaagagggaaaagcccaaatttgtaatctaactcctttaacaagagttagagttgtaattttgagaactgttttctgtgctggaccatgtataagtctgttgaaaagcagcatcattgaaggtgataatcctgtttatgacatgggtgttctctaccag---tgctttatgatacagtctcta----agagtcgagttgtttgggaatgcagctcaaagtgggtggtaaattccatctaaggctaaatataggtgagagaccgatagcaaacaagtaccgtgagggaaagatga-------aaagaactttggaaagagagttaacagtac-gtgaaattgttaaaagggaaacacttgaagttagacttgttatttattagttcaacctttttttttaaagggtgtactctaatgattaacagaccaacatcaatttttgagtgttggagaagggtttaaaggaatgtagcagcca---ttttatgactgtgttttatagactt---tgaacttt-----gatacaatgcttaagattgaggaatgcagtaattttnnnnaagacctcaaatcaggtgggactacccgctgaacttaagcatatcaataagcggaggaaaagaaactaacaaggattcccttagtaacggcgagtgaagagggaaaagcccaaatttgtaatctaactcctttaacaagagttagagttgtaattttgagaactgttttctgtgctggaccatgtataagtctgttgaaaagcagcatcattgaaggtgataatcctgtttatgacatgggtgttctctaccagtgctttatgatacagtctctaagagtcgagttgtttgggaatgcagctcaaagtgggtggtaaattccatctaaggctaaatataggtgagagaccgatagcaaacaagtaccgtgagggaaagatgaaaagaactttggaaagagagttaacagtacgtgaaattgttaaaagggaaacacttgaagttagacttgttatttattagttcaacctttttttttaaagggtgtactctaatgattaacagaccaacatcaatttttgagtgttggagaagggtttaaaggaatgtagcagccattttatgactgtgttttatagactttgaactttgatacaatgcttaagattgaggaatgcagtaaaccat-----------ttttggagggataaattactatcctttatattactgaggatgttggtgtaatagctttaaatgacccgtcttgaaacacggaccaaggagtctaacatgcttgcaagtatttgggtg-tttgaaacccttatgcgtaatgaaagtaaatgtaaatggg--atctgtcaaaagtgcaccattgaccagtcttgattatttatatgaaggtactgagtaagagcaagtatgttgggacccgaaagatggtgaactatgcctgaatagggtgaagccagaggaaactctggtggaagctcgtagcggttctgacgtgcaaatcgatcgtcaaatttgggtataggggcgaaagactaatcgaaccatctagtagctggttcctgccgaagtttccctcagga-------------------------------------------------------------------------------------------------------------------------------------------------------------------------------------------------------------------------------------------------------------------------------------------------------------------------------------------------------------------------------------------------------------------------------------------------------------------------------------------------------------------------------------------------------------------------------------------------------------------------------------------------------------------------------------------------------------------------------------------------------------------------------------------------------------------------------------------------------------------------------------------------------------------------------------------------------------------------------------------------------------------------------------------------------------------------------------
>HUN2004-1
cattattgat------aaagagtgcacttaattgtggctcaccaattttatctttaatttttca-----------------ccccatcaataaaa--------------tttacaaaacttgttgacatgaagaaga-aattcttcattgttttcaggtataagtagttttcaatcttgaaatctgcattatccccccca-------------acacttttattat------------aatacactatgaaacttgaatgatcat-atataaa-----------ttatcataacttttaacaatggatctcttggctctcacatcgatgaagaacacagtgaaatgtgataagtaatgtgaattgcagaattcagtgaatcattgaatctttgaacgcaccttgcaccttttggtattccaagaggtacacctgtttgagtgtcatgaaacccttctcattattaaatttatttttaatat---------tggatgttgaatgttgcaaaatgaagttcattttgctcattttaaatgcaacaaagttatattcaggaaaag-aaaaaaaaaaggaaactcagatggagtggattgacttgatgtgtaataatgtttttaa-ctgagatcacattgagga------ggaagtt--ctt-ggagctttgccacttttcatcaatgaaattccattcttcttgaaaaggacttctaaagtaaaaaa---------------------gcaattttttttttaagacctcaaatcaggtgggactacccgctgaacttaagcatatcaataagcggaggaaaagaaactaacaaggattccct-tagtaacggcgagtgaagagggaaaagcccaaatttgtaatctaactcctttaacaagagttagagttgtaattttgagaactgttttctgtgctggaccatgtataagtctgttgaaaagcagcatcattgaaggtgataatcctgtttatgacatgggtgttctctaccag---tgctttatgatacagtctcta----agagtcgagttgtttgggaatgcagctcaaagtgggtggtaaattccatctaaggctaaatataggtgagagaccgatagcaaacaagtaccgtgagggaaagatga-------aaagaactttggaaagagagttaacagtac-gtgaaattgttaaaagggaaacacttgaagttagacttgttatttattagttcaacctttttttttaaagggtgtactctaatgattaacagaccaacatcaatttttgagtgttggagaagggtttaaaggaatgtagcagcca---ttttatgactgtgttttatagactt---tgaacttt-----gatacaatgcttaagattgaggaatgcagtaattttnnnnaagacctcaaatcaggtgggactacccgctgaacttaagcatatcaataagcggaggaaaagaaactaacaaggattcccttagtaacggcgagtgaagagggaaaagcccaaatttgtaatctaactcctttaacaagagttagagttgtaattttgagaactgttttctgtgctggaccatgtataagtctgttgaaaagcagcatcattgaaggtgataatcctgtttatgacatgggtgttctctaccagtgctttatgatacagtctctaagagtcgagttgtttgggaatgcagctcaaagtgggtggtaaattccatctaaggctaaatataggtgagagaccgatagcaaacaagtaccgtgagggaaagatgaaaagaactttggaaagagagttaacagtacgtgaaattgttaaaagggaaacacttgaagttagacttgttatttattagttcaacctttttttttaaagggtgtactctaatgattaacagaccaacatcaatttttgagtgttggagaagggtttaaaggaatgtagcagccattttatgactgtgttttatagactttgaactttgatacaatgcttaagattgaggaatgcagtaaaccat-----------ttttggagggataaattactatcctttatattactgaggatgttggtgtaatagctttaaatgacccgtcttgaaacacggaccaaggagtctaacatgcttgcaagtatttgggtg-tttgaaacccttatgcgtaatgaaagtaaatgtaaatggg--atctgtcaaaagtgcaccattgaccagtcttgattatttatatgaaggtactgagtaagagcaagtatgttgggacccgaaagatggtgaactatgcctgaatagggtgaagccagaggaaactctggtggaagctcgtagcggttctgacgtgcaaatcgatcgtcaaatttgggtataggggcgaaagactaatcgaaccatctagtagctggttcctgccgaagtttccctcagga-------------------------------------------------------------------------------------------------------------------------------------------------------------------------------------------------------------------------------------------------------------------------------------------------------------------------------------------------------------------------------------------------------------------------------------------------------------------------------------------------------------------------------------------------------------------------------------------------------------------------------------------------------------------------------------------------------------------------------------------------------------------------------------------------------------------------------------------------------------------------------------------------------------------------------------------------------------------------------------------------------------------------------------------------------------------------------------
>HUN2014-1
cattattgat------aaagagtgcacttaattgtggctcaccaattttatctttaatttttca-----------------ccccatcaataaaa--------------tttacaaaacttgttgacatgaagaaga-aattcttcattgttttcaggtataagtagttttcaatcttgaaatctgcattatccccccca-------------acacttttattat------------aatacactatgaaacttgaatgatcat-atataaa-----------ttatcataacttttaacaatggatctcttggctctcacatcgatgaagaacacagtgaaatgtgataagtaatgtgaattgcagaattcagtgaatcattgaatctttgaacgcaccttgcaccttttggtattccaagaggtacacctgtttgagtgtcatgaaacccttctcattattaaatttatttttaatat---------tggatgttgaatgttgcaaaatgaagttcattttgctcattttaaatgcaacaaagttatattcaggaaaag-aaaaaaaaaaggaaactcagatggagtggattgacttgatgtgtaataatgtttttaa-ctgagatcacattgagga------ggaagtt--ctt-ggagctttgccacttttcatcaatgaaattccattcttcttgaaaaggacttctaaagtaaaaaa---------------------gcaattttttttttaagacctcaaatcaggtgggactacccgctgaacttaagcatatcaataagcggaggaaaagaaactaacaaggattccct-tagtaacggcgagtgaagagggaaaagcccaaatttgtaatctaactcctttaacaagagttagagttgtaattttgagaactgttttctgtgctggaccatgtataagtctgttgaaaagcagcatcattgaaggtgataatcctgtttatgacatgggtgttctctaccag---tgctttatgatacagtctcta----agagtcgagttgtttgggaatgcagctcaaagtgggtggtaaattccatctaaggctaaatataggtgagagaccgatagcaaacaagtaccgtgagggaaagatga-------aaagaactttggaaagagagttaacagtac-gtgaaattgttaaaagggaaacacttgaagttagacttgttatttattagttcaacctttttttttaaagggtgtactctaatgattaacagaccaacatcaatttttgagtgttggagaagggtttaaaggaatgtagcagcca---ttttatgactgtgttttatagactt---tgaacttt-----gatacaatgcttaagattgaggaatgcagtaattttnnnnaagacctcaaatcaggtgggactacccgctgaacttaagcatatcaataagcggaggaaaagaaactaacaaggattcccttagtaacggcgagtgaagagggaaaagcccaaatttgtaatctaactcctttaacaagagttagagttgtaattttgagaactgttttctgtgctggaccatgtataagtctgttgaaaagcagcatcattgaaggtgataatcctgtttatgacatgggtgttctctaccagtgctttatgatacagtctctaagagtcgagttgtttgggaatgcagctcaaagtgggtggtaaattccatctaaggctaaatataggtgagagaccgatagcaaacaagtaccgtgagggaaagatgaaaagaactttggaaagagagttaacagtacgtgaaattgttaaaagggaaacacttgaagttagacttgttatttattagttcaacctttttttttaaagggtgtactctaatgattaacagaccaacatcaatttttgagtgttggagaagggtttaaaggaatgtagcagccattttatgactgtgttttatagactttgaactttgatacaatgcttaagattgaggaatgcagtaaaccat-----------ttttggagggataaattactatcctttatattactgaggatgttggtgtaatagctttaaatgacccgtcttgaaacacggaccaaggagtctaacatgcttgcaagtatttgggtg-tttgaaacccttatgcgtaatgaaagtaaatgtaaatggg--atctgtcaaaagtgcaccattgaccagtcttgattatttatatgaaggtactgagtaagagcaagtatgttgggacccgaaagatggtgaactatgcctgaatagggtgaagccagaggaaactctggtggaagctcgtagcggttctgacgtgcaaatcgatcgtcaaatttgggtataggggcgaaagactaatcgaaccatctagtagctggttcctgccgaagtttccctcagga-------------------------------------------------------------------------------------------------------------------------------------------------------------------------------------------------------------------------------------------------------------------------------------------------------------------------------------------------------------------------------------------------------------------------------------------------------------------------------------------------------------------------------------------------------------------------------------------------------------------------------------------------------------------------------------------------------------------------------------------------------------------------------------------------------------------------------------------------------------------------------------------------------------------------------------------------------------------------------------------------------------------------------------------------------------------------------------
>HUN2017-2
cattattgat------aaagagtgcacttaattgtggctcaccaattttatctttaatttttca-----------------ccccatcaataaaa--------------tttacaaaacttgttgacatgaagaaga-aattcttcattgttttcaggtataagtagttttcaatcttgaaatctgcattatccccccca-------------acacttttattat------------aatacactatgaaacttgaatgatcat-atataaa-----------ttatcataacttttaacaatggatctcttggctctcacatcgatgaagaacacagtgaaatgtgataagtaatgtgaattgcagaattcagtgaatcattgaatctttgaacgcaccttgcaccttttggtattccaagaggtacacctgtttgagtgtcatgaaacccttctcattattaaatttatttttaatat---------tggatgttgaatgttgcaaaatgaagttcattttgctcattttaaatgcaacaaagttatattcaggaaaag-aaaaaaaaaaggaaactcagatggagtggattgacttgatgtgtaataatgtttttaa-ctgagatcacattgagga------ggaagtt--ctt-ggagctttgccacttttcatcaatgaaattccattcttcttgaaaaggacttctaaagtaaaaaa---------------------gcaattttttttttaagacctcaaatcaggtgggactacccgctgaacttaagcatatcaataagcggaggaaaagaaactaacaaggattccct-tagtaacggcgagtgaagagggaaaagcccaaatttgtaatctaactcctttaacaagagttagagttgtaattttgagaactgttttctgtgctggaccatgtataagtctgttgaaaagcagcatcattgaaggtgataatcctgtttatgacatgggtgttctctaccag---tgctttatgatacagtctcta----agagtcgagttgtttgggaatgcagctcaaagtgggtggtaaattccatctaaggctaaatataggtgagagaccgatagcaaacaagtaccgtgagggaaagatga-------aaagaactttggaaagagagttaacagtac-gtgaaattgttaaaagggaaacacttgaagttagacttgttatttattagttcaacctttttttttaaagggtgtactctaatgattaacagaccaacatcaatttttgagtgttggagaagggtttaaaggaatgtagcagcca---ttttatgactgtgttttatagactt---tgaacttt-----gatacaatgcttaagattgaggaatgcagtaattttnnnnaagacctcaaatcaggtgggactacccgctgaacttaagcatatcaataagcggaggaaaagaaactaacaaggattcccttagtaacggcgagtgaagagggaaaagcccaaatttgtaatctaactcctttaacaagagttagagttgtaattttgagaactgttttctgtgctggaccatgtataagtctgttgaaaagcagcatcattgaaggtgataatcctgtttatgacatgggtgttctctaccagtgctttatgatacagtctctaagagtcgagttgtttgggaatgcagctcaaagtgggtggtaaattccatctaaggctaaatataggtgagagaccgatagcaaacaagtaccgtgagggaaagatgaaaagaactttggaaagagagttaacagtacgtgaaattgttaaaagggaaacacttgaagttagacttgttatttattagttcaacctttttttttaaagggtgtactctaatgattaacagaccaacatcaatttttgagtgttggagaagggtttaaaggaatgtagcagccattttatgactgtgttttatagactttgaactttgatacaatgcttaagattgaggaatgcagtaaaccat-----------ttttggagggataaattactatcctttatattactgaggatgttggtgtaatagctttaaatgacccgtcttgaaacacggaccaaggagtctaacatgcttgcaagtatttgggtg-tttgaaacccttatgcgtaatgaaagtaaatgtaaatggg--atctgtcaaaagtgcaccattgaccagtcttgattatttatatgaaggtactgagtaagagcaagtatgttgggacccgaaagatggtgaactatgcctgaatagggtgaagccagaggaaactctggtggaagctcgtagcggttctgacgtgcaaatcgatcgtcaaatttgggtataggggcgaaagactaatcgaaccatctagtagctggttcctgccgaagtttccctcagga-------------------------------------------------------------------------------------------------------------------------------------------------------------------------------------------------------------------------------------------------------------------------------------------------------------------------------------------------------------------------------------------------------------------------------------------------------------------------------------------------------------------------------------------------------------------------------------------------------------------------------------------------------------------------------------------------------------------------------------------------------------------------------------------------------------------------------------------------------------------------------------------------------------------------------------------------------------------------------------------------------------------------------------------------------------------------------------
>JS1901-2
cattattgat------aaagagtgcacttaattgtggctcaccaattttatctttaatttttca-----------------ccccatcaataaaa--------------tttacaaaacttgttgacatgaagaaga-aattcttcattgttttcaggtataagtagttttcaatcttgaaatctgcattatccccccca-------------acacttttattat------------aatacactatgaaacttgaatgatcat-atataaa-----------ttatcataacttttaacaatggatctcttggctctcacatcgatgaagaacacagtgaaatgtgataagtaatgtgaattgcagaattcagtgaatcattgaatctttgaacgcaccttgcaccttttggtattccaagaggtacacctgtttgagtgtcatgaaacccttctcattattaaatttatttttaatat---------tggatgttgaatgttgcaaaatgaagttcattttgctcattttaaatgcaacaaagttatattcaggaaaag-aaaaaaaaaaggaaactcagatggagtggattgacttgatgtgtaataatgtttttaa-ctgagatcacattgagga------ggaagtt--ctt-ggagctttgccacttttcatcaatgaaattccattcttcttgaaaaggacttctaaagtaaaaaa---------------------gcaattttttttttaagacctcaaatcaggtgggactacccgctgaacttaagcatatcaataagcggaggaaaagaaactaacaaggattccct-tagtaacggcgagtgaagagggaaaagcccaaatttgtaatctaactcctttaacaagagttagagttgtaattttgagaactgttttctgtgctggaccatgtataagtctgttgaaaagcagcatcattgaaggtgataatcctgtttatgacatgggtgttctctaccag---tgctttatgatacagtctcta----agagtcgagttgtttgggaatgcagctcaaagtgggtggtaaattccatctaaggctaaatataggtgagagaccgatagcaaacaagtaccgtgagggaaagatga-------aaagaactttggaaagagagttaacagtac-gtgaaattgttaaaagggaaacacttgaagttagacttgttatttattagttcaacctttttttttaaagggtgtactctaatgattaacagaccaacatcaatttttgagtgttggagaagggtttaaaggaatgtagcagcca---ttttatgactgtgttttatagactt---tgaacttt-----gatacaatgcttaagattgaggaatgcagtaattttnnnnaagacctcaaatcaggtgggactacccgctgaacttaagcatatcaataagcggaggaaaagaaactaacaaggattcccttagtaacggcgagtgaagagggaaaagcccaaatttgtaatctaactcctttaacaagagttagagttgtaattttgagaactgttttctgtgctggaccatgtataagtctgttgaaaagcagcatcattgaaggtgataatcctgtttatgacatgggtgttctctaccagtgctttatgatacagtctctaagagtcgagttgtttgggaatgcagctcaaagtgggtggtaaattccatctaaggctaaatataggtgagagaccgatagcaaacaagtaccgtgagggaaagatgaaaagaactttggaaagagagttaacagtacgtgaaattgttaaaagggaaacacttgaagttagacttgttatttattagttcaacctttttttttaaagggtgtactctaatgattaacagaccaacatcaatttttgagtgttggagaagggtttaaaggaatgtagcagccattttatgactgtgttttatagactttgaactttgatacaatgcttaagattgaggaatgcagtaaaccat-----------ttttggagggataaattactatcctttatattactgaggatgttggtgtaatagctttaaatgacccgtcttgaaacacggaccaaggagtctaacatgcttgcaagtatttgggtg-tttgaaacccttatgcgtaatgaaagtaaatgtaaatggg--atctgtcaaaagtgcaccattgaccagtcttgattatttatatgaaggtactgagtaagagcaagtatgttgggacccgaaagatggtgaactatgcctgaatagggtgaagccagaggaaactctggtggaagctcgtagcggttctgacgtgcaaatcgatcgtcaaatttgggtataggggcgaaagactaatcgaaccatctagtagctggttcctgccgaagtttccctcagga-------------------------------------------------------------------------------------------------------------------------------------------------------------------------------------------------------------------------------------------------------------------------------------------------------------------------------------------------------------------------------------------------------------------------------------------------------------------------------------------------------------------------------------------------------------------------------------------------------------------------------------------------------------------------------------------------------------------------------------------------------------------------------------------------------------------------------------------------------------------------------------------------------------------------------------------------------------------------------------------------------------------------------------------------------------------------------------
>JS1908-1
cattattgat------aaagagtgcacttaattgtggctcaccaattttatctttaatttttca-----------------ccccatcaataaaa--------------tttacaaaacttgttgacatgaagaaga-aattcttcattgttttcaggtataagtagttttcaatcttgaaatctgcattatccccccca-------------acacttttattat------------aatacactatgaaacttgaatgatcat-atataaa-----------ttatcataacttttaacaatggatctcttggctctcacatcgatgaagaacacagtgaaatgtgataagtaatgtgaattgcagaattcagtgaatcattgaatctttgaacgcaccttgcaccttttggtattccaagaggtacacctgtttgagtgtcatgaaacccttctcattattaaatttatttttaatat---------tggatgttgaatgttgcaaaatgaagttcattttgctcattttaaatgcaacaaagttatattcaggaaaag-aaaaaaaaaaggaaactcagatggagtggattgacttgatgtgtaataatgtttttaa-ctgagatcacattgagga------ggaagtt--ctt-ggagctttgccacttttcatcaatgaaattccattcttcttgaaaaggacttctaaagtaaaaaa---------------------gcaattttttttttaagacctcaaatcaggtgggactacccgctgaacttaagcatatcaataagcggaggaaaagaaactaacaaggattccct-tagtaacggcgagtgaagagggaaaagcccaaatttgtaatctaactcctttaacaagagttagagttgtaattttgagaactgttttctgtgctggaccatgtataagtctgttgaaaagcagcatcattgaaggtgataatcctgtttatgacatgggtgttctctaccag---tgctttatgatacagtctcta----agagtcgagttgtttgggaatgcagctcaaagtgggtggtaaattccatctaaggctaaatataggtgagagaccgatagcaaacaagtaccgtgagggaaagatga-------aaagaactttggaaagagagttaacagtac-gtgaaattgttaaaagggaaacacttgaagttagacttgttatttattagttcaacctttttttttaaagggtgtactctaatgattaacagaccaacatcaatttttgagtgttggagaagggtttaaaggaatgtagcagcca---ttttatgactgtgttttatagactt---tgaacttt-----gatacaatgcttaagattgaggaatgcagtaattttnnnnaagacctcaaatcaggtgggactacccgctgaacttaagcatatcaataagcggaggaaaagaaactaacaaggattcccttagtaacggcgagtgaagagggaaaagcccaaatttgtaatctaactcctttaacaagagttagagttgtaattttgagaactgttttctgtgctggaccatgtataagtctgttgaaaagcagcatcattgaaggtgataatcctgtttatgacatgggtgttctctaccagtgctttatgatacagtctctaagagtcgagttgtttgggaatgcagctcaaagtgggtggtaaattccatctaaggctaaatataggtgagagaccgatagcaaacaagtaccgtgagggaaagatgaaaagaactttggaaagagagttaacagtacgtgaaattgttaaaagggaaacacttgaagttagacttgttatttattagttcaacctttttttttaaagggtgtactctaatgattaacagaccaacatcaatttttgagtgttggagaagggtttaaaggaatgtagcagccattttatgactgtgttttatagactttgaactttgatacaatgcttaagattgaggaatgcagtaaaccat-----------ttttggagggataaattactatcctttatattactgaggatgttggtgtaatagctttaaatgacccgtcttgaaacacggaccaaggagtctaacatgcttgcaagtatttgggtg-tttgaaacccttatgcgtaatgaaagtaaatgtaaatggg--atctgtcaaaagtgcaccattgaccagtcttgattatttatatgaaggtactgagtaagagcaagtatgttgggacccgaaagatggtgaactatgcctgaatagggtgaagccagaggaaactctggtggaagctcgtagcggttctgacgtgcaaatcgatcgtcaaatttgggtataggggcgaaagactaatcgaaccatctagtagctggttcctgccgaagtttccctcagga-------------------------------------------------------------------------------------------------------------------------------------------------------------------------------------------------------------------------------------------------------------------------------------------------------------------------------------------------------------------------------------------------------------------------------------------------------------------------------------------------------------------------------------------------------------------------------------------------------------------------------------------------------------------------------------------------------------------------------------------------------------------------------------------------------------------------------------------------------------------------------------------------------------------------------------------------------------------------------------------------------------------------------------------------------------------------------------
>JS1908-2
cattattgat------aaagagtgcacttaattgtggctcaccaattttatctttaatttttca-----------------ccccatcaataaaa--------------tttacaaaacttgttgacatgaagaaga-aattcttcattgttttcaggtataagtagttttcaatcttgaaatctgcattatccccccca-------------acacttttattat------------aatacactatgaaacttgaatgatcat-atataaa-----------ttatcataacttttaacaatggatctcttggctctcacatcgatgaagaacacagtgaaatgtgataagtaatgtgaattgcagaattcagtgaatcattgaatctttgaacgcaccttgcaccttttggtattccaagaggtacacctgtttgagtgtcatgaaacccttctcattattaaatttatttttaatat---------tggatgttgaatgttgcaaaatgaagttcattttgctcattttaaatgcaacaaagttatattcaggaaaag-aaaaaaaaaaggaaactcagatggagtggattgacttgatgtgtaataatgtttttaa-ctgagatcacattgagga------ggaagtt--ctt-ggagctttgccacttttcatcaatgaaattccattcttcttgaaaaggacttctaaagtaaaaaa---------------------gcaattttttttttaagacctcaaatcaggtgggactacccgctgaacttaagcatatcaataagcggaggaaaagaaactaacaaggattccct-tagtaacggcgagtgaagagggaaaagcccaaatttgtaatctaactcctttaacaagagttagagttgtaattttgagaactgttttctgtgctggaccatgtataagtctgttgaaaagcagcatcattgaaggtgataatcctgtttatgacatgggtgttctctaccag---tgctttatgatacagtctcta----agagtcgagttgtttgggaatgcagctcaaagtgggtggtaaattccatctaaggctaaatataggtgagagaccgatagcaaacaagtaccgtgagggaaagatga-------aaagaactttggaaagagagttaacagtac-gtgaaattgttaaaagggaaacacttgaagttagacttgttatttattagttcaacctttttttttaaagggtgtactctaatgattaacagaccaacatcaatttttgagtgttggagaagggtttaaaggaatgtagcagcca---ttttatgactgtgttttatagactt---tgaacttt-----gatacaatgcttaagattgaggaatgcagtaattttnnnnaagacctcaaatcaggtgggactacccgctgaacttaagcatatcaataagcggaggaaaagaaactaacaaggattcccttagtaacggcgagtgaagagggaaaagcccaaatttgtaatctaactcctttaacaagagttagagttgtaattttgagaactgttttctgtgctggaccatgtataagtctgttgaaaagcagcatcattgaaggtgataatcctgtttatgacatgggtgttctctaccagtgctttatgatacagtctctaagagtcgagttgtttgggaatgcagctcaaagtgggtggtaaattccatctaaggctaaatataggtgagagaccgatagcaaacaagtaccgtgagggaaagatgaaaagaactttggaaagagagttaacagtacgtgaaattgttaaaagggaaacacttgaagttagacttgttatttattagttcaacctttttttttaaagggtgtactctaatgattaacagaccaacatcaatttttgagtgttggagaagggtttaaaggaatgtagcagccattttatgactgtgttttatagactttgaactttgatacaatgcttaagattgaggaatgcagtaaaccat-----------ttttggagggataaattactatcctttatattactgaggatgttggtgtaatagctttaaatgacccgtcttgaaacacggaccaaggagtctaacatgcttgcaagtatttgggtg-tttgaaacccttatgcgtaatgaaagtaaatgtaaatggg--atctgtcaaaagtgcaccattgaccagtcttgattatttatatgaaggtactgagtaagagcaagtatgttgggacccgaaagatggtgaactatgcctgaatagggtgaagccagaggaaactctggtggaagctcgtagcggttctgacgtgcaaatcgatcgtcaaatttgggtataggggcgaaagactaatcgaaccatctagtagctggttcctgccgaagtttccctcagga-------------------------------------------------------------------------------------------------------------------------------------------------------------------------------------------------------------------------------------------------------------------------------------------------------------------------------------------------------------------------------------------------------------------------------------------------------------------------------------------------------------------------------------------------------------------------------------------------------------------------------------------------------------------------------------------------------------------------------------------------------------------------------------------------------------------------------------------------------------------------------------------------------------------------------------------------------------------------------------------------------------------------------------------------------------------------------------
>JS1908-3
cattattgat------aaagagtgcacttaattgtggctcaccaattttatctttaatttttca-----------------ccccatcaataaaa--------------tttacaaaacttgttgacatgaagaaga-aattcttcattgttttcaggtataagtagttttcaatcttgaaatctgcattatccccccca-------------acacttttattat------------aatacactatgaaacttgaatgatcat-atataaa-----------ttatcataacttttaacaatggatctcttggctctcacatcgatgaagaacacagtgaaatgtgataagtaatgtgaattgcagaattcagtgaatcattgaatctttgaacgcaccttgcaccttttggtattccaagaggtacacctgtttgagtgtcatgaaacccttctcattattaaatttatttttaatat---------tggatgttgaatgttgcaaaatgaagttcattttgctcattttaaatgcaacaaagttatattcaggaaaag-aaaaaaaaaaggaaactcagatggagtggattgacttgatgtgtaataatgtttttaa-ctgagatcacattgagga------ggaagtt--ctt-ggagctttgccacttttcatcaatgaaattccattcttcttgaaaaggacttctaaagtaaaaaa---------------------gcaattttttttttaagacctcaaatcaggtgggactacccgctgaacttaagcatatcaataagcggaggaaaagaaactaacaaggattccct-tagtaacggcgagtgaagagggaaaagcccaaatttgtaatctaactcctttaacaagagttagagttgtaattttgagaactgttttctgtgctggaccatgtataagtctgttgaaaagcagcatcattgaaggtgataatcctgtttatgacatgggtgttctctaccag---tgctttatgatacagtctcta----agagtcgagttgtttgggaatgcagctcaaagtgggtggtaaattccatctaaggctaaatataggtgagagaccgatagcaaacaagtaccgtgagggaaagatga-------aaagaactttggaaagagagttaacagtac-gtgaaattgttaaaagggaaacacttgaagttagacttgttatttattagttcaacctttttttttaaagggtgtactctaatgattaacagaccaacatcaatttttgagtgttggagaagggtttaaaggaatgtagcagcca---ttttatgactgtgttttatagactt---tgaacttt-----gatacaatgcttaagattgaggaatgcagtaattttnnnnaagacctcaaatcaggtgggactacccgctgaacttaagcatatcaataagcggaggaaaagaaactaacaaggattcccttagtaacggcgagtgaagagggaaaagcccaaatttgtaatctaactcctttaacaagagttagagttgtaattttgagaactgttttctgtgctggaccatgtataagtctgttgaaaagcagcatcattgaaggtgataatcctgtttatgacatgggtgttctctaccagtgctttatgatacagtctctaagagtcgagttgtttgggaatgcagctcaaagtgggtggtaaattccatctaaggctaaatataggtgagagaccgatagcaaacaagtaccgtgagggaaagatgaaaagaactttggaaagagagttaacagtacgtgaaattgttaaaagggaaacacttgaagttagacttgttatttattagttcaacctttttttttaaagggtgtactctaatgattaacagaccaacatcaatttttgagtgttggagaagggtttaaaggaatgtagcagccattttatgactgtgttttatagactttgaactttgatacaatgcttaagattgaggaatgcagtaaaccat-----------ttttggagggataaattactatcctttatattactgaggatgttggtgtaatagctttaaatgacccgtcttgaaacacggaccaaggagtctaacatgcttgcaagtatttgggtg-tttgaaacccttatgcgtaatgaaagtaaatgtaaatggg--atctgtcaaaagtgcaccattgaccagtcttgattatttatatgaaggtactgagtaagagcaagtatgttgggacccgaaagatggtgaactatgcctgaatagggtgaagccagaggaaactctggtggaagctcgtagcggttctgacgtgcaaatcgatcgtcaaatttgggtataggggcgaaagactaatcgaaccatctagtagctggttcctgccgaagtttccctcagga-------------------------------------------------------------------------------------------------------------------------------------------------------------------------------------------------------------------------------------------------------------------------------------------------------------------------------------------------------------------------------------------------------------------------------------------------------------------------------------------------------------------------------------------------------------------------------------------------------------------------------------------------------------------------------------------------------------------------------------------------------------------------------------------------------------------------------------------------------------------------------------------------------------------------------------------------------------------------------------------------------------------------------------------------------------------------------------
>JS1915-1
cattattgat------aaagagtgcacttaattgtggctcaccaattttatctttaatttttca-----------------ccccatcaataaaa--------------tttacaaaacttgttgacatgaagaaga-aattcttcattgttttcaggtataagtagttttcaatcttgaaatctgcattatccccccca-------------acacttttattat------------aatacactatgaaacttgaatgatcat-atataaa-----------ttatcataacttttaacaatggatctcttggctctcacatcgatgaagaacacagtgaaatgtgataagtaatgtgaattgcagaattcagtgaatcattgaatctttgaacgcaccttgcaccttttggtattccaagaggtacacctgtttgagtgtcatgaaacccttctcattattaaatttatttttaatat---------tggatgttgaatgttgcaaaatgaagttcattttgctcattttaaatgcaacaaagttatattcaggaaaag-aaaaaaaaaaggaaactcagatggagtggattgacttgatgtgtaataatgtttttaa-ctgagatcacattgagga------ggaagtt--ctt-ggagctttgccacttttcatcaatgaaattccattcttcttgaaaaggacttctaaagtaaaaaa---------------------gcaattttttttttaagacctcaaatcaggtgggactacccgctgaacttaagcatatcaataagcggaggaaaagaaactaacaaggattccct-tagtaacggcgagtgaagagggaaaagcccaaatttgtaatctaactcctttaacaagagttagagttgtaattttgagaactgttttctgtgctggaccatgtataagtctgttgaaaagcagcatcattgaaggtgataatcctgtttatgacatgggtgttctctaccag---tgctttatgatacagtctcta----agagtcgagttgtttgggaatgcagctcaaagtgggtggtaaattccatctaaggctaaatataggtgagagaccgatagcaaacaagtaccgtgagggaaagatga-------aaagaactttggaaagagagttaacagtac-gtgaaattgttaaaagggaaacacttgaagttagacttgttatttattagttcaacctttttttttaaagggtgtactctaatgattaacagaccaacatcaatttttgagtgttggagaagggtttaaaggaatgtagcagcca---ttttatgactgtgttttatagactt---tgaacttt-----gatacaatgcttaagattgaggaatgcagtaattttnnnnaagacctcaaatcaggtgggactacccgctgaacttaagcatatcaataagcggaggaaaagaaactaacaaggattcccttagtaacggcgagtgaagagggaaaagcccaaatttgtaatctaactcctttaacaagagttagagttgtaattttgagaactgttttctgtgctggaccatgtataagtctgttgaaaagcagcatcattgaaggtgataatcctgtttatgacatgggtgttctctaccagtgctttatgatacagtctctaagagtcgagttgtttgggaatgcagctcaaagtgggtggtaaattccatctaaggctaaatataggtgagagaccgatagcaaacaagtaccgtgagggaaagatgaaaagaactttggaaagagagttaacagtacgtgaaattgttaaaagggaaacacttgaagttagacttgttatttattagttcaacctttttttttaaagggtgtactctaatgattaacagaccaacatcaatttttgagtgttggagaagggtttaaaggaatgtagcagccattttatgactgtgttttatagactttgaactttgatacaatgcttaagattgaggaatgcagtaaaccat-----------ttttggagggataaattactatcctttatattactgaggatgttggtgtaatagctttaaatgacccgtcttgaaacacggaccaaggagtctaacatgcttgcaagtatttgggtg-tttgaaacccttatgcgtaatgaaagtaaatgtaaatggg--atctgtcaaaagtgcaccattgaccagtcttgattatttatatgaaggtactgagtaagagcaagtatgttgggacccgaaagatggtgaactatgcctgaatagggtgaagccagaggaaactctggtggaagctcgtagcggttctgacgtgcaaatcgatcgtcaaatttgggtataggggcgaaagactaatcgaaccatctagtagctggttcctgccgaagtttccctcagga-------------------------------------------------------------------------------------------------------------------------------------------------------------------------------------------------------------------------------------------------------------------------------------------------------------------------------------------------------------------------------------------------------------------------------------------------------------------------------------------------------------------------------------------------------------------------------------------------------------------------------------------------------------------------------------------------------------------------------------------------------------------------------------------------------------------------------------------------------------------------------------------------------------------------------------------------------------------------------------------------------------------------------------------------------------------------------------
>JS1916-1
cattattgat------aaagagtgcacttaattgtggctcaccaattttatctttaatttttca-----------------ccccatcaataaaa--------------tttacaaaacttgttgacatgaagaaga-aattcttcattgttttcaggtataagtagttttcaatcttgaaatctgcattatccccccca-------------acacttttattat------------aatacactatgaaacttgaatgatcat-atataaa-----------ttatcataacttttaacaatggatctcttggctctcacatcgatgaagaacacagtgaaatgtgataagtaatgtgaattgcagaattcagtgaatcattgaatctttgaacgcaccttgcaccttttggtattccaagaggtacacctgtttgagtgtcatgaaacccttctcattattaaatttatttttaatat---------tggatgttgaatgttgcaaaatgaagttcattttgctcattttaaatgcaacaaagttatattcaggaaaag-aaaaaaaaaaggaaactcagatggagtggattgacttgatgtgtaataatgtttttaa-ctgagatcacattgagga------ggaagtt--ctt-ggagctttgccacttttcatcaatgaaattccattcttcttgaaaaggacttctaaagtaaaaaa---------------------gcaattttttttttaagacctcaaatcaggtgggactacccgctgaacttaagcatatcaataagcggaggaaaagaaactaacaaggattccct-tagtaacggcgagtgaagagggaaaagcccaaatttgtaatctaactcctttaacaagagttagagttgtaattttgagaactgttttctgtgctggaccatgtataagtctgttgaaaagcagcatcattgaaggtgataatcctgtttatgacatgggtgttctctaccag---tgctttatgatacagtctcta----agagtcgagttgtttgggaatgcagctcaaagtgggtggtaaattccatctaaggctaaatataggtgagagaccgatagcaaacaagtaccgtgagggaaagatga-------aaagaactttggaaagagagttaacagtac-gtgaaattgttaaaagggaaacacttgaagttagacttgttatttattagttcaacctttttttttaaagggtgtactctaatgattaacagaccaacatcaatttttgagtgttggagaagggtttaaaggaatgtagcagcca---ttttatgactgtgttttatagactt---tgaacttt-----gatacaatgcttaagattgaggaatgcagtaattttnnnnaagacctcaaatcaggtgggactacccgctgaacttaagcatatcaataagcggaggaaaagaaactaacaaggattcccttagtaacggcgagtgaagagggaaaagcccaaatttgtaatctaactcctttaacaagagttagagttgtaattttgagaactgttttctgtgctggaccatgtataagtctgttgaaaagcagcatcattgaaggtgataatcctgtttatgacatgggtgttctctaccagtgctttatgatacagtctctaagagtcgagttgtttgggaatgcagctcaaagtgggtggtaaattccatctaaggctaaatataggtgagagaccgatagcaaacaagtaccgtgagggaaagatgaaaagaactttggaaagagagttaacagtacgtgaaattgttaaaagggaaacacttgaagttagacttgttatttattagttcaacctttttttttaaagggtgtactctaatgattaacagaccaacatcaatttttgagtgttggagaagggtttaaaggaatgtagcagccattttatgactgtgttttatagactttgaactttgatacaatgcttaagattgaggaatgcagtaaaccat-----------ttttggagggataaattactatcctttatattactgaggatgttggtgtaatagctttaaatgacccgtcttgaaacacggaccaaggagtctaacatgcttgcaagtatttgggtg-tttgaaacccttatgcgtaatgaaagtaaatgtaaatggg--atctgtcaaaagtgcaccattgaccagtcttgattatttatatgaaggtactgagtaagagcaagtatgttgggacccgaaagatggtgaactatgcctgaatagggtgaagccagaggaaactctggtggaagctcgtagcggttctgacgtgcaaatcgatcgtcaaatttgggtataggggcgaaagactaatcgaaccatctagtagctggttcctgccgaagtttccctcagga-------------------------------------------------------------------------------------------------------------------------------------------------------------------------------------------------------------------------------------------------------------------------------------------------------------------------------------------------------------------------------------------------------------------------------------------------------------------------------------------------------------------------------------------------------------------------------------------------------------------------------------------------------------------------------------------------------------------------------------------------------------------------------------------------------------------------------------------------------------------------------------------------------------------------------------------------------------------------------------------------------------------------------------------------------------------------------------
>JS1917-3
cattattgat------aaagagtgcacttaattgtggctcaccaattttatctttaatttttca-----------------ccccatcaataaaa--------------tttacaaaacttgttgacatgaagaaga-aattcttcattgttttcaggtataagtagttttcaatcttgaaatctgcattatccccccca-------------acacttttattat------------aatacactatgaaacttgaatgatcat-atataaa-----------ttatcataacttttaacaatggatctcttggctctcacatcgatgaagaacacagtgaaatgtgataagtaatgtgaattgcagaattcagtgaatcattgaatctttgaacgcaccttgcaccttttggtattccaagaggtacacctgtttgagtgtcatgaaacccttctcattattaaatttatttttaatat---------tggatgttgaatgttgcaaaatgaagttcattttgctcattttaaatgcaacaaagttatattcaggaaaag-aaaaaaaaaaggaaactcagatggagtggattgacttgatgtgtaataatgtttttaa-ctgagatcacattgagga------ggaagtt--ctt-ggagctttgccacttttcatcaatgaaattccattcttcttgaaaaggacttctaaagtaaaaaa---------------------gcaattttttttttaagacctcaaatcaggtgggactacccgctgaacttaagcatatcaataagcggaggaaaagaaactaacaaggattccct-tagtaacggcgagtgaagagggaaaagcccaaatttgtaatctaactcctttaacaagagttagagttgtaattttgagaactgttttctgtgctggaccatgtataagtctgttgaaaagcagcatcattgaaggtgataatcctgtttatgacatgggtgttctctaccag---tgctttatgatacagtctcta----agagtcgagttgtttgggaatgcagctcaaagtgggtggtaaattccatctaaggctaaatataggtgagagaccgatagcaaacaagtaccgtgagggaaagatga-------aaagaactttggaaagagagttaacagtac-gtgaaattgttaaaagggaaacacttgaagttagacttgttatttattagttcaacctttttttttaaagggtgtactctaatgattaacagaccaacatcaatttttgagtgttggagaagggtttaaaggaatgtagcagcca---ttttatgactgtgttttatagactt---tgaacttt-----gatacaatgcttaagattgaggaatgcagtaattttnnnnaagacctcaaatcaggtgggactacccgctgaacttaagcatatcaataagcggaggaaaagaaactaacaaggattcccttagtaacggcgagtgaagagggaaaagcccaaatttgtaatctaactcctttaacaagagttagagttgtaattttgagaactgttttctgtgctggaccatgtataagtctgttgaaaagcagcatcattgaaggtgataatcctgtttatgacatgggtgttctctaccagtgctttatgatacagtctctaagagtcgagttgtttgggaatgcagctcaaagtgggtggtaaattccatctaaggctaaatataggtgagagaccgatagcaaacaagtaccgtgagggaaagatgaaaagaactttggaaagagagttaacagtacgtgaaattgttaaaagggaaacacttgaagttagacttgttatttattagttcaacctttttttttaaagggtgtactctaatgattaacagaccaacatcaatttttgagtgttggagaagggtttaaaggaatgtagcagccattttatgactgtgttttatagactttgaactttgatacaatgcttaagattgaggaatgcagtaaaccat-----------ttttggagggataaattactatcctttatattactgaggatgttggtgtaatagctttaaatgacccgtcttgaaacacggaccaaggagtctaacatgcttgcaagtatttgggtg-tttgaaacccttatgcgtaatgaaagtaaatgtaaatggg--atctgtcaaaagtgcaccattgaccagtcttgattatttatatgaaggtactgagtaagagcaagtatgttgggacccgaaagatggtgaactatgcctgaatagggtgaagccagaggaaactctggtggaagctcgtagcggttctgacgtgcaaatcgatcgtcaaatttgggtataggggcgaaagactaatcgaaccatctagtagctggttcctgccgaagtttccctcagga-------------------------------------------------------------------------------------------------------------------------------------------------------------------------------------------------------------------------------------------------------------------------------------------------------------------------------------------------------------------------------------------------------------------------------------------------------------------------------------------------------------------------------------------------------------------------------------------------------------------------------------------------------------------------------------------------------------------------------------------------------------------------------------------------------------------------------------------------------------------------------------------------------------------------------------------------------------------------------------------------------------------------------------------------------------------------------------
>JS1919-1
cattattgat------aaagagtgcacttaattgtggctcaccaattttatctttaatttttca-----------------ccccatcaataaaa--------------tttacaaaacttgttgacatgaagaaga-aattcttcattgttttcaggtataagtagttttcaatcttgaaatctgcattatccccccca-------------acacttttattat------------aatacactatgaaacttgaatgatcat-atataaa-----------ttatcataacttttaacaatggatctcttggctctcacatcgatgaagaacacagtgaaatgtgataagtaatgtgaattgcagaattcagtgaatcattgaatctttgaacgcaccttgcaccttttggtattccaagaggtacacctgtttgagtgtcatgaaacccttctcattattaaatttatttttaatat---------tggatgttgaatgttgcaaaatgaagttcattttgctcattttaaatgcaacaaagttatattcaggaaaag-aaaaaaaaaaggaaactcagatggagtggattgacttgatgtgtaataatgtttttaa-ctgagatcacattgagga------ggaagtt--ctt-ggagctttgccacttttcatcaatgaaattccattcttcttgaaaaggacttctaaagtaaaaaa---------------------gcaattttttttttaagacctcaaatcaggtgggactacccgctgaacttaagcatatcaataagcggaggaaaagaaactaacaaggattccct-tagtaacggcgagtgaagagggaaaagcccaaatttgtaatctaactcctttaacaagagttagagttgtaattttgagaactgttttctgtgctggaccatgtataagtctgttgaaaagcagcatcattgaaggtgataatcctgtttatgacatgggtgttctctaccag---tgctttatgatacagtctcta----agagtcgagttgtttgggaatgcagctcaaagtgggtggtaaattccatctaaggctaaatataggtgagagaccgatagcaaacaagtaccgtgagggaaagatga-------aaagaactttggaaagagagttaacagtac-gtgaaattgttaaaagggaaacacttgaagttagacttgttatttattagttcaacctttttttttaaagggtgtactctaatgattaacagaccaacatcaatttttgagtgttggagaagggtttaaaggaatgtagcagcca---ttttatgactgtgttttatagactt---tgaacttt-----gatacaatgcttaagattgaggaatgcagtaattttnnnnaagacctcaaatcaggtgggactacccgctgaacttaagcatatcaataagcggaggaaaagaaactaacaaggattcccttagtaacggcgagtgaagagggaaaagcccaaatttgtaatctaactcctttaacaagagttagagttgtaattttgagaactgttttctgtgctggaccatgtataagtctgttgaaaagcagcatcattgaaggtgataatcctgtttatgacatgggtgttctctaccagtgctttatgatacagtctctaagagtcgagttgtttgggaatgcagctcaaagtgggtggtaaattccatctaaggctaaatataggtgagagaccgatagcaaacaagtaccgtgagggaaagatgaaaagaactttggaaagagagttaacagtacgtgaaattgttaaaagggaaacacttgaagttagacttgttatttattagttcaacctttttttttaaagggtgtactctaatgattaacagaccaacatcaatttttgagtgttggagaagggtttaaaggaatgtagcagccattttatgactgtgttttatagactttgaactttgatacaatgcttaagattgaggaatgcagtaaaccat-----------ttttggagggataaattactatcctttatattactgaggatgttggtgtaatagctttaaatgacccgtcttgaaacacggaccaaggagtctaacatgcttgcaagtatttgggtg-tttgaaacccttatgcgtaatgaaagtaaatgtaaatggg--atctgtcaaaagtgcaccattgaccagtcttgattatttatatgaaggtactgagtaagagcaagtatgttgggacccgaaagatggtgaactatgcctgaatagggtgaagccagaggaaactctggtggaagctcgtagcggttctgacgtgcaaatcgatcgtcaaatttgggtataggggcgaaagactaatcgaaccatctagtagctggttcctgccgaagtttccctcagga-------------------------------------------------------------------------------------------------------------------------------------------------------------------------------------------------------------------------------------------------------------------------------------------------------------------------------------------------------------------------------------------------------------------------------------------------------------------------------------------------------------------------------------------------------------------------------------------------------------------------------------------------------------------------------------------------------------------------------------------------------------------------------------------------------------------------------------------------------------------------------------------------------------------------------------------------------------------------------------------------------------------------------------------------------------------------------------
>JS1921-1
[truncated: 435,852 more chars]
