# Supplementary material for: Biosurveillance of Invasive Southern Corn Rust: Insights Into Recent Migration Patterns and Virulence Variation
Source: Mol Plant Pathol. 2025 Sep 30;26(10):e70159. doi: 10.1111/mpp.70159 (PMC12483992; doi:10.1111/mpp.70159)
Supplement: Supplementary file 11 — Table S1: Collecting information and sequencing features of studied samples in this study. [file MPP-26-e70159-s019.xlsx]

## Sheet: Sheet1
Table S1 Collect information and sequencing features of studied samples in this study
Sample	Phylogenetic clade	Origin	Province	Location	Region	Year	Host Variety	Longtitude	Latitude	Elevator(m)	Reads	PPMappingRate	MissingRate	Accession number NMDC	references	Sampling Method	Note
LPG02	TH1	Thailand	Lampang	Sobpad, Mae Mo	Region_Thai	2023	—	99.6699	18.2444	359	38525183	0.0785	0.295401	NMDC40059767	This study	Field sample
LPG01	TH1	Thailand	Lampang	Sobpad, Mae Mo	Region_Thai	2023	—	99.6678	18.2512	366	48837444	0.083	0.35915	NMDC40059766	This study	Field sample
KR11	TH1	Thailand	Kanchanaburi	Bo Phloi,Bo Phloi	Region_Thai	2024	—	99.4708	14.3444	82	32763434	0.2442	0.175031	NMDC40059754	This study	Field sample
SP1-1	TH1	Thailand	Suphan Buri	Song Phi Nong,Nong Bo	Region_Thai	2024	—	99.8878	14.2266	10	35865664	0.1448	0.227457	NMDC40059774	This study	Field sample
CGM12	TH1	Thailand	Chiang Mai	Khilek, Mae Taeng	Region_Thai	2023	—	98.9419	19.0793	346	31979100	0.3193	0.108626	NMDC40059744	This study	Field sample
SP1-4	TH1	Thailand	Suphan Buri	Song Phi Nong,Nong Bo	Region_Thai	2024	—	99.8878	14.2266	10	29892956	0.2677	0.127499	NMDC40059777	This study	Field sample
CGM15	TH1	Thailand	Chiang Mai	Khilek, Mae Taeng	Region_Thai	2023	—	98.9397	19.096	344	37229006	0.1036	0.280721	NMDC40059746	This study	Field sample
CGM01	TH1	Thailand	Chiang Mai	Mae Faek, San Sai	Region_Thai	2023	—	98.9435	19.0698	336	32859157	0.2536	0.143157	NMDC40059735	This study	Field sample
TAK03	TH1	Thailand	Tak	Mae salit, ban Tak	Region_Thai	2023	—	99.0893	17.1196	143	38186070	0.3145	0.104711	NMDC40059734	This study	Field sample
CGM14	TH1	Thailand	Chiang Mai	Khilek, Mae Taeng	Region_Thai	2023	—	98.9403	19.095	344	36846650	0.2076	0.125682	NMDC40059745	This study	Field sample
CGM19	TH1	Thailand	Chiang Mai	San mahaphon, Mae Taeng	Region_Thai	2023	—	98.9396	19.1129	349	37076863	0.0681	0.329792	NMDC40059783	This study	Field sample
CGM04	TH1	Thailand	Chiang Mai	Mae Faek, San Sai	Region_Thai	2023	—	98.9654	19.0463	335	34239922	0.3043	0.134908	NMDC40059737	This study	Field sample
RBR2	TH1	Thailand	Ratchaburi	Photharam,Nong Kwang	Region_Thai	2024	—	99.632	13.7231	72	46020592	0.206	0.115756	NMDC40059772	This study	Field sample
CGM02	TH1	Thailand	Chiang Mai	Mae Faek, San Sai	Region_Thai	2023	—	98.9482	19.0716	336	34835124	0.1305	0.265902	NMDC40059736	This study	Field sample
CGM07	TH1	Thailand	Chiang Mai	Khilek, Mae Rim	Region_Thai	2023	—	98.9547	19.025	330	38871323	0.174	0.190969	NMDC40059739	This study	Field sample
CGM09	TH1	Thailand	Chiang Mai	Khilek, Mae Rim	Region_Thai	2023	—	98.9422	19.0185	330	34655452	0.1123	0.290507	NMDC40059741	This study	Field sample
KR15	TH1	Thailand	Kanchanaburi	Bo Phloi,Bo Phloi	Region_Thai	2024	—	99.4207	14.3469	134	32471856	0.1585	0.208584	NMDC40059757	This study	Field sample
CGM16	TH1	Thailand	Chiang Mai	Inthakhin, Mae Taeng	Region_Thai	2023	—	98.9475	19.1516	377	37602972	0.1421	0.217112	NMDC40059747	This study	Field sample
CGM08	TH1	Thailand	Chiang Mai	Khilek, Mae Rim	Region_Thai	2023	—	98.9533	19.0232	330	34307402	0.2499	0.177967	NMDC40059740	This study	Field sample
KR14	TH1	Thailand	Kanchanaburi	Bo Phloi,Bo Phloi	Region_Thai	2024	—	99.4222	14.351	134	32822856	0.0965	0.32364	NMDC40059756	This study	Field sample
KR12	TH1	Thailand	Kanchanaburi	Bo Phloi,Bo Phloi	Region_Thai	2024	—	99.471	14.3447	82	32991655	0.0857	0.346568	NMDC40059755	This study	Field sample
RBR3	TH1	Thailand	Ratchaburi	Photharam,Nong Kwang	Region_Thai	2024	—	99.6332	13.723	72	40144452	0.1308	0.208444	NMDC40059773	This study	Field sample
KR1	TH1	Thailand	Kanchanaburi	Tha Maka,Phra Thaen	Region_Thai	2024	—	99.8059	14.0022	15	42481270	0.1668	0.180064	NMDC40059752	This study	Field sample
SP1-3	TH1	Thailand	Suphan Buri	Song Phi Nong,Nong Bo	Region_Thai	2024	—	99.8878	14.2266	10	36470133	0.187	0.161611	NMDC40059776	This study	Field sample
RBR1	TH1	Thailand	Ratchaburi	,Photharam,Don Sai	Region_Thai	2024	—	99.8409	13.6244	9	36229634	0.1555	0.23235	NMDC40059771	This study	Field sample
CGM10	TH1	Thailand	Chiang Mai	Khilek, Mae Taeng	Region_Thai	2023	—	98.9333	19.0739	349	37215180	0.2733	0.117853	NMDC40059742	This study	Field sample
KR3	TH1	Thailand	Kanchanaburi	Phanom Thuan,Don Chedi	Region_Thai	2024	—	99.6895	14.0296	21	47003354	0.1015	0.222844	NMDC40059759	This study	Field sample
TAK02	TH1	Thailand	Tak	Mae salit, ban Tak	Region_Thai	2023	—	99.0948	17.1241	143	36918378	0.1583	0.20453	NMDC40059780	This study	Field sample
KR9	TH1	Thailand	Kanchanaburi	Tha Muang,Thung Thong	Region_Thai	2024	—	99.6566	13.9947	23	33047045	0.1417	0.21851	NMDC40059765	This study	Field sample
CGM17	TH1	Thailand	Chiang Mai	Inthakhin, Mae Taeng	Region_Thai	2023	—	98.9463	19.1538	377	35126366	0.1665	0.1974	NMDC40059748	This study	Field sample
CGM11	TH1	Thailand	Chiang Mai	Khilek, Mae Taeng	Region_Thai	2023	—	98.9399	19.0764	349	36585832	0.5189	0.0489305	NMDC40059743	This study	Field sample
CGM20	TH1	Thailand	Chiang Mai	San mahaphon, Mae Taeng	Region_Thai	2023	—	98.944	19.1162	353	34412709	0.2955	0.108206	NMDC40059749	This study	Field sample
KR8	TH1	Thailand	Kanchanaburi	Phanom Thuan,Don Chedi	Region_Thai	2024	—	99.6746	14.0202	22	42215481	0.1415	0.185097	NMDC40059764	This study	Field sample
KR7	TH1	Thailand	Kanchanaburi	Phanom Thuan,Don Chedi	Region_Thai	2024	—	99.6772	14.0217	22	41092311	0.0831	0.30309	NMDC40059763	This study	Field sample
NPT1	TH1	Thailand	Nakhon Pathom	Kamphaeng Saen,Thung Khwang	Region_Thai	2024	—	99.9506	13.9634	11	40447823	0.2871	0.092968	NMDC40059768	This study	Field sample
CGM06	TH1	Thailand	Chiang Mai	Khilek, Mae Taeng	Region_Thai	2023	—	98.9545	19.0452	328	38435261	0.0906	0.303509	NMDC40059738	This study	Field sample
CGM13	TH1	Thailand	Chiang Mai	Khilek, Mae Taeng	Region_Thai	2023	—	98.9393	19.0806	344	35666247	0.0813	0.316091	NMDC40059781	This study	Field sample
CGM18	TH1	Thailand	Chiang Mai	San mahaphon, Mae Taeng	Region_Thai	2023	—	98.952	19.1126	353	35604191	0.0703	0.322242	NMDC40059782	This study	Field sample
CAL4A	PH2	Philippines	Batangas	Cuenca	Region_Phi	2023	—	121.062	13.8839	238	30789827	0.1525	0.322103	NMDC40059719	This study	Field sample
CAL10B	PH2	Philippines	Quezon	Candelaria	Region_Phi	2023	—	121.433	13.9127	66	37054859	0.268	0.238362	NMDC40059716	This study	Field sample
CAL7B	PH2	Philippines	Quezon	3040 Barangay, Tayabs	Region_Phi	2023	—	121.563	13.9851	203	49384090	0.3077	0.0736754	NMDC40059722	This study	Field sample
CL9A	PH2	Philippines	Pangasinan	Maseil-seil	Region_Phi	2023	—	120.88	15.9162	206	35373954	0.2196	0.14777	NMDC40059725	This study	Field sample
NL5A	PH2	Philippines	Isabela	San Agustin, Quirino	Region_Phi	2023	—	121.5	16.55	144	50826253	0.1099	0.350203	NMDC40059729	This study	Field sample
NL3A	PH2	Philippines	Isabela	Cornworld, Quirino	Region_Phi	2023	—	121.665	17.0031	56	43729022	0.2659	0.19027	NMDC40059728	This study	Field sample
FJ1902-2	PH2	China	Fujian	Lianjiang, Fuzhou	Region_CnC	2019	—	119.651	26.4367	66	26762108	0.3029	0.25346	NMDC40025315	Li et al. 2025	Inoculation on Zhengdan958
CL4A	PH2	Philippines	Nueva Ecija	Cuyapo	Region_Phi	2023	—	120.643	15.7784	33	52850836	0.1902	0.389627	NMDC40059724	This study	Field sample
CL9C	PH2	Philippines	Pangasinan	Maseil-seil	Region_Phi	2023	—	120.88	15.9162	206	37094813	0.4051	0.0532644	NMDC40059727	This study	Field sample
CAL1O	PH2	Philippines	Laguna	IPB road, Los Banos	Region_Phi	2024	—	14.17	121.25	26	35085075	0.396	0.182759	NMDC40084157	This study	Field sample
CAL1T	PH2	Philippines	Laguna	IPB road, Los Banos	Region_Phi	2024	—	14.17	121.25	26	42116671	0.0781	0.371698	NMDC40084159	This study	Field sample
CAL1P	PH2	Philippines	Laguna	IPB road, Los Banos	Region_Phi	2024	—	14.17	121.25	26	33995548	0.3575	0.255832	NMDC40084158	This study	Field sample
CL9B	PH2	Philippines	Pangasinan	Maseil-seil	Region_Phi	2023	—	120.88	15.9162	206	35384855	0.3098	0.0884943	NMDC40059726	This study	Field sample
GX1940-2	PH2	China	Guangxi	Pingle, Guilin	Region_CnGG	2019	—	110.83	24.5239	175	29536980	0.49	0.130015	NMDC40025338	Li et al. 2025	Inoculation on Zhengdan958
CAL4B	PH1	Philippines	Batangas	Cuenca	Region_Phi	2023	—	121.062	13.8839	238	35717027	0.2881	0.108206	NMDC40059718	This study	Field sample
CAL3J	PH1	Philippines	Batangas	purok 7, Lipa	Region_Phi	2024	—	13.99	121.19	343	31773628	0.5162	0.104279	NMDC40084153	This study	Field sample
CAL3H	PH1	Philippines	Batangas	purok 7, Lipa	Region_Phi	2024	—	13.99	121.19	343	46503369	0.2304	0.214275	NMDC40084155	This study	Field sample
CAL1H	PH1	Philippines	Laguna	Pili drive, Los Banos	Region_Phi	2024	—	121.253	14.1665	37	35565489	0.1965	0.152943	NMDC40059733	This study	Field sample
CAL11A	PH1	Philippines	Batangas	Sta Teresita	Region_Phi	2024	—	13.99	121.19	343	40209875	0.1851	0.26989	NMDC40084156	This study	Field sample
CAL1Q	PH1	Philippines	Laguna	IPB road, Los Banos	Region_Phi	2024	—	14.17	121.25	26	37547440	0.2547	0.211648	NMDC40084154	This study	Field sample
CAL1R	PH1	Philippines	Laguna	IPB road, Los Banos	Region_Phi	2024	—	14.17	121.25	101	41548238	0.3495	0.118956	NMDC40084160	This study	Field sample
CL1A	Mix2	Philippines	Pangasinan	Mangaldan	Region_Phi	2023	—	120.422	16.0787	8	46473186	0.2055	0.385852	NMDC40059723	This study	Field sample
HN2408	Mix2	China	Hainan	Sanya	Region_CnHN	2024	—	109.187	18.3805	1	35116202	0.5878	0.108905	NMDC40059698	This study	Field sample
YN2415	Mix2	China	Yunnan	Xishuangbanna	Region_CnSW	2024	—	101.022	21.9139	633	24774900	0.651	0.0525654	NMDC40059693	This study	Field sample
HN2432	Mix2	China	Hainan	Sanya	Region_CnHN	2024	—	109.187	18.3805	1	35923253	0.7221	0.108067	NMDC40059706	This study	Field sample
SKA1	Mix2	Thailand	Songkhla	Hat Yai,Chalung	Region_Thai	2024	—	100.303	7.00669	81	33543330	0.1385	0.24661	NMDC40059785	This study	Field sample
KPS2	Mix2	Thailand	Nakhon Pathom	Kamphaeng Saen, Nakhon Pathom	Region_Thai	2023	—	99.9586	14.0339	11	35281377	0.2729	0.165665	NMDC40059751	This study	Field sample
NPT2	Mix2	Thailand	Nakhon Pathom	Kamphaeng Saen,Thung Khwang	Region_Thai	2024	—	99.977	13.9596	10	41804759	0.0891	0.251223	NMDC40059769	This study	Field sample
SP1-2	Mix2	Thailand	Suphan Buri	Song Phi Nong,Nong Bo	Region_Thai	2024	—	99.8878	14.2266	10	41058450	0.213	0.142318	NMDC40059775	This study	Field sample
KPS1	Mix2	Thailand	Nakhon Pathom	Kamphaeng Saen, Nakhon Pathom	Region_Thai	2024	—	99.9713	14.0379	11	36528791	0.3487	0.121627	NMDC40059750	This study	Field sample
Cenv1B	Mix2	Philippines	Cebu	Brgy. Caputatan, Medelien, Cebu, Visayas	Region_Phi	2024	—	123.5	11	-2	22723123	0.2839	0.1549	NMDC40059731	This study	Field sample
CenV1A	Mix2	Philippines	Cebu	Brgy. Caputatan, Medelien, Cebu, Visayas	Region_Phi	2024	—	123.5	11	-2	29273021	0.2382	0.1405	NMDC40059730	This study	Field sample
HN2407	Mix2	China	Hainan	Sanya	Region_CnHN	2024	—	109.187	18.3805	1	34118424	0.8159	0.0493499	NMDC40059697	This study	Field sample
NPT3	Mix2	Thailand	Nakhon Pathom	Kamphaeng Saen,Thung Khwang	Region_Thai	2024	—	99.9808	13.9563	10	36040574	0.2009	0.143856	NMDC40059770	This study	Field sample
SD1905-3	Mix2	China	Shanghaiandong	Liubu, Jinan	Region_CnN	2019	—	117.064	36.3628	432	27408977	0.1866	0.169999	NMDC40025378	Li et al. 2025	Inoculation on Zhengdan958
KR6	Mix2	Thailand	Kanchanaburi	Phanom Thuan,Don Chedi	Region_Thai	2024	—	99.6795	14.0279	22	38653228	0.157	0.19041	NMDC40059762	This study	Field sample
HN2412	Mix2	China	Hainan	Sanya	Region_CnHN	2024	—	109.187	18.3805	1	37109428	0.7023	0.053544	NMDC40059700	This study	Field sample
SD2005-2	Mix2	China	Shandong	Jisuo, Tengzhou	Region_CnN	2020	—	117.004	35.0361	42	37870001	0.2716	0.120649	NMDC40025382	This study	Inoculation on Zhengdan958
SX2303	Mix2	China	Shanxi	Taiyuan	Region_CnN	2023	—	113.143	37.9343	1116	35826214	0.5913	0.0391444	NMDC40059685	This study	Field sample
GD1924-1	Mix1	China	Guangdong	Changshajie, Kaiping	Region_CnGG	2019	—	112.636	22.3808	3	37781838	0.1382	0.334545	NMDC40059714	This study	Inoculation on Zhengdan958
YN2401	Mix1	China	Yunnan	Xishuangbanna	Region_CnSW	2024	—	100.772	21.9406	577	29691837	0.4506	0.110164	NMDC40059686	This study	Field sample
LN2301	Mix1	China	Liaoning	Dandong	Region_CnN	2023	—	124.112	40.4737	64	31731130	0.5717	0.126241	NMDC40059684	This study	Field sample
LN2203	Mix1	China	Liaoning	Jinzhou	Region_CnN	2022	—	121.278	36.3947	-19	29584263	0.598	0.111701	NMDC40059682	This study	Field sample
GD1924-2	Mix1	China	Guangdong	Changshajie, Kaiping	Region_CnGG	2019	—	112.636	22.3808	3	35321383	0.2642	0.279323	NMDC40059711	This study	Inoculation on Zhengdan958
JS1915-1	Mix1	China	Jiangsu	Huangji, Xuzhou	Region_CnN	2019	—	116.945	34.4139	41	30040561	0.1571	0.195163	NMDC40025359	Li et al. 2025	Inoculation on Zhengdan958
SD1906-2	Mix1	China	Shanghaiandong	Zhonggong, Jinan	Region_CnN	2019	—	117.025	36.5047	165	39743994	0.1885	0.155599	NMDC40025379	Li et al. 2025	Inoculation on Zhengdan958
KR5	Mix1	Thailand	Kanchanaburi	Phanom Thuan,Don Chedi	Region_Thai	2024	—	99.684	14.0327	21	38902111	0.1156	0.233189	NMDC40059761	This study	Field sample
KR10	Mix1	Thailand	Kanchanaburi	Tha Muang,Thung Thong	Region_Thai	2024	—	99.6543	13.9944	23	31960909	0.0985	0.307284	NMDC40059753	This study	Field sample
KR2	Mix1	Thailand	Kanchanaburi	Phanom Thuan,Nong Sarai	Region_Thai	2024	—	99.7354	14.0557	19	38624688	0.1184	0.254439	NMDC40059758	This study	Field sample
CAL6B	Mix1	Philippines	Laguna	Lucban - Luisiana Rd., Lucban	Region_Phi	2023	—	121.557	14.1342	415	35410863	0.5919	0.0454355	NMDC40059721	This study	Field sample
CQ2304	Mix1	China	Chongqing	Chongqing	Region_CnSW	2023	—	105.645	30.1589	289	33938715	0.4703	0.0876555	NMDC40059683	This study	Field sample
GD1903-2	CN4	China	Guangdong	Huidong, Huizhou	Region_CnGG	2019	Zhengdan958	114.933	22.9333	611	36909016	0.3311	0.171257	NMDC40025319	This study	Inoculation on Zhengdan958
SH1902-1	CN4	China	Shanghai	Nanjiao, Jiading	Region_CnN	2019	—	121.168	31.4333	4	37694356	0.2085	0.161051	NMDC40025390	Li et al. 2025	Inoculation on Zhengdan958
GX1937-1	CN4	China	Guangxi	Pingle, Guilin	Region_CnGG	2019	—	110.7	24.6969	226	36469954	0.4889	0.129876	NMDC40025337	This study	Inoculation on Zhengdan958
SD1904-1	CN4	China	Shanghaiandong	Zhonggong, Jinan	Region_CnN	2019	—	117.027	36.4594	234	39325961	0.1787	0.116874	NMDC40025377	Li et al. 2025	Inoculation on Zhengdan958
JS1921-1	CN4	China	Jiangsu	Suinig, Xuzhou	Region_CnN	2019	—	117.829	33.9833	24	36726347	0.1752	0.166364	NMDC40025363	This study	Inoculation on Zhengdan958
JS1908-1	CN4	China	Jiangsu	Tongzhou, Nantong	Region_CnN	2019	—	120.962	32.0858	4	38575855	0.1477	0.150287	NMDC40025356	This study	Inoculation on Zhengdan958
JX1902-1	CN4	China	Jiangxi	Yuanzhou, Yichun	Region_CnC	2019	—	114.323	27.8411	142	38565089	0.5711	0.118132	NMDC40025369	This study	Inoculation on Zhengdan958
GX1914-3	CN4	China	Guangxi	Mashan, Nanning	Region_CnGG	2019	—	108.383	23.7028	507	35396505	0.4368	0.160632	NMDC40025332	This study	Inoculation on Zhengdan958
HEN2003-3	CN4	China	Henan	Tanghe, Nanyang	Region_CnN	2020	—	112.727	32.4733	121	38565231	0.2359	0.207745	NMDC40025346	This study	Inoculation on Zhengdan958
JS1917-3	CN4	China	Jiangsu	Suinig, Xuzhou	Region_CnN	2019	—	117.792	33.9619	25	37313862	0.1649	0.118132	NMDC40025361	This study	Inoculation on Zhengdan958
GD2011-3	CN4	China	Guangdong	Pingtan, Huizhou	Region_CnGG	2020	—	114.59	23.0414	17	38984555	0.4234	0.195722	NMDC40025323	This study	Inoculation on Zhengdan958
JS2027-2	CN4	China	Jiangsu	Taizhou	Region_CnN	2020	—	119.99	32.3703	5	38661987	0.2625	0.116175	NMDC40025368	This study	Inoculation on Zhengdan958
SC2002-1	CN4	China	Sichuan	Zitong, Mianyang	Region_CnSW	2020	—	105.181	31.8458	578	37856585	0.6571	0.102614	NMDC40025376	This study	Inoculation on Zhengdan958
GD2018-3	CN4	China	Guangdong	Boluo, Huizhou	Region_CnGG	2020	Nantian5	114.357	23.5325	37	37235532	0.6871	0.100797	NMDC40025326	This study	Inoculation on Zhengdan958
GD1702	CN4	China	Guangdong	Huizhou, Guangdong	Region_CnGG	2017	—	114.538	22.9903	10	19191303	0.1496	0.297498	NMDC40044021	Li et al. 2025	Inoculation on Zhengdan958
GD1913	CN4	China	Guangdong	Lianping, Heyuan	Region_CnGG	2019	—	114.839	24.2722	194	34542010	0.3344	0.151824	NMDC40025320	This study	Inoculation on Zhengdan958
KR4	CN4	Thailand	Kanchanaburi	Phanom Thuan,Don Chedi	Region_Thai	2024	—	99.6873	14.029	21	34800194	0.1343	0.2392	NMDC40059760	This study	Field sample
GD2017-2	CN4	China	Guangdong	Boluo, Huizhou	Region_CnGG	2020	QicaiTiannuo	114.382	23.5428	12	36737106	0.67	0.107088	NMDC40025325	This study	Inoculation on Zhengdan958
JX2003-1	CN4	China	Jiangxi	Nanchang	Region_CnC	2020	—	115.84	28.7556	34	39361567	0.8031	0.0671047	NMDC40025373	This study	Inoculation on Zhengdan958
JS1908-3	CN4	China	Jiangsu	Tongzhou, Nantong	Region_CnN	2019	—	120.962	32.0858	4	36965536	0.1543	0.125821	NMDC40025358	Li et al. 2025	Inoculation on Zhengdan958
SD2002-1	CN4	China	Shanghaiandong	Gaoqing, Zibo	Region_CnN	2020	—	117.814	37.2194	11	39514080	0.2646	0.0989794	NMDC40025381	This study	Inoculation on Zhengdan958
GD1929-3	CN4	China	Guangdong	Yangchun, Yangjiang	Region_CnGG	2019	Huatian2	111.906	22.4833	50	30592855	0.3771	0.114637	NMDC40025322	Li et al. 2025	Inoculation on Zhengdan958
JS2016-1	CN4	China	Jiangsu	Huaian	Region_CnN	2020	—	119.608	33.6594	3	37395702	0.2601	0.137005	NMDC40025367	This study	Inoculation on Zhengdan958
JS1908-2	CN4	China	Jiangsu	Tongzhou, Nantong	Region_CnN	2019	—	120.962	32.0858	4	38975057	0.1512	0.100657	NMDC40025357	Li et al. 2025	Inoculation on Zhengdan958
HB1901-1	CN4	China	Hebei	Wuqiao, Cangzhou	Region_CnN	2019	—	116.426	37.5611	21	31062320	0.1284	0.0996785	NMDC40025342	Li et al. 2025	Inoculation on Zhengdan958
SD1908-3	CN3	China	Shanghaiandong	Heze Shandong	Region_CnN	2019	Denghai618	115.597	35.6175	50	35314013	0.2314	0.263666	NMDC40059708	This study	Inoculation on Zhengdan958
SD1908-1	CN3	China	Shanghaiandong	Juancheng, Heze	Region_CnN	2019	Denghai618	115.597	35.6175	50	30709677	0.1944	0.101216	NMDC40025380	Li et al. 2025	Inoculation on Zhengdan958
SD2013-1	CN3	China	Shanghaiandong	Zhonggong, Jinan	Region_CnN	2020	—	117.061	36.3947	360	38402853	0.2868	0.0954844	NMDC40025385	Li et al. 2025	Inoculation on Zhengdan958
GX2010-1	CN3	China	Guangxi	Yizhou, Hechi	Region_CnGG	2020	Nuo	108.629	24.4619	185	38948960	0.7785	0.109045	NMDC40025341	Li et al. 2025	Inoculation on Zhengdan958
HEN2008-1	CN3	China	Henan	Changyuan, Xinxiang	Region_CnN	2020	—	114.69	35.2769	62	37329083	0.2367	0.159793	NMDC40025347	Li et al. 2025	Inoculation on Zhengdan958
HB2003-2	CN3	China	Hebei	Fengnan, Tangshan	Region_CnN	2020	—	118.054	39.3392	-1	37459387	0.2281	0.0998183	NMDC40025343	Li et al. 2025	Inoculation on Zhengdan958
AH2017-2	CN3	China	Anhui	Taihe, Fuyang	Region_CnN	2020	—	115.531	33.1661	34	35465040	0.1549	0.248148	NMDC40059712	This study	Inoculation on Zhengdan958
SD2015-3	CN3	China	Shanghaiandong	Rizhao	Region_CnN	2020	—	119.237	35.4006	95	39392403	0.2901	0.133091	NMDC40025386	Li et al. 2025	Inoculation on Zhengdan958
HN2402	CN2	China	Hainan	Sanya	Region_CnHN	2024	—	109.187	18.3805	1	33084535	0.6023	0.1124	NMDC40059696	This study	Field sample
CenV1C2	CN2	Philippines	Cebu	Brgy. Caputatan sur, Medelien, Cebu, Visayas	Region_Phi	2024	—	123.5	11	-2	31756219	0.3675	0.0954844	NMDC40059732	This study	Field sample
HN2421	CN2	China	Hainan	Sanya	Region_CnHN	2024	—	109.187	18.3805	1	36564299	0.7467	0.0455753	NMDC40059703	This study	Field sample
HN1908-3	CN2	China	Hainan	Ledong	Region_CnHN	2019	—	108.914	18.4403	4	38147714	0.1292	0.26744	NMDC40059715	This study	Inoculation on Zhengdan958
YN2001-1	CN2	China	Yunnan	Wenshan, Wenshan	Region_CnSW	2020	—	104.136	23.4119	1377	37799485	0.1658	0.177268	NMDC40059710	This study	Inoculation on Zhengdan958
GX1902-2	CN2	China	Guangxi	Yizhou, Hechi	Region_CnGG	2019	—	108.509	24.5997	293	28367254	0.3783	0.106389	NMDC40025330	Li et al. 2025	Inoculation on Zhengdan958
CAL5A	CN2	Philippines	Batangas	Taal	Region_Phi	2023	—	120.923	13.8965	62	33604162	0.475	0.0777296	NMDC40059720	This study	Field sample
HN2429	CN2	China	Hainan	Sanya	Region_CnHN	2024	—	109.187	18.3805	1	35392578	0.717	0.0468335	NMDC40059705	This study	Field sample
HN2419	CN2	China	Hainan	Sanya	Region_CnHN	2024	—	109.187	18.3805	1	38674660	0.8502	0.0455753	NMDC40059702	This study	Field sample
FJ2004-1	CN2	China	Fujian	Datian, Sanming	Region_CnC	2020	—	117.58	25.78	595	38800323	0.324	0.150007	NMDC40025318	This study	Inoculation on Zhengdan958
FJ2001-2	CN2	China	Fujian	Datian, Sanming	Region_CnC	2020	—	117.581	25.7953	581	38509829	0.3192	0.156717	NMDC40025317	This study	Inoculation on Zhengdan958
SD2016-2	CN2	China	Shanghaiandong	Taian	Region_CnN	2020	Ludan818	117.089	35.9681	98	37961969	0.2974	0.113239	NMDC40025387	This study	Inoculation on Zhengdan958
GD2023-2	CN2	China	Guangdong	Boluo, Huizhou	Region_CnGG	2020	Huazhen7	114.379	23.5217	12	37726615	0.7593	0.127219	NMDC40025328	This study	Inoculation on Zhengdan958
LN2002-3	CN2	China	Liaoning	Dandong	Region_CnN	2020	—	124.112	40.4736	64	38944909	0.2631	0.169579	NMDC40025374	This study	Inoculation on Zhengdan958
AH2008-1	CN2	China	Anhui	Hugou, Bengbu	Region_CnN	2020	—	117.176	33.3542	22	38824691	0.216	0.0935272	NMDC40025313	This study	Inoculation on Zhengdan958
HN2414	CN2	China	Hainan	Sanya	Region_CnHN	2024	—	109.187	18.3805	1	35532050	0.8384	0.0397036	NMDC40059701	This study	Field sample
HN1904-2	CN2	China	Hainan	Huangliu, Ledong	Region_CnHN	2019	—	108.81	18.53	24	32230325	0.5065	0.0868167	NMDC40025349	Li et al. 2025	Inoculation on Zhengdan958
AH2001-1	CN2	China	Anhui	Yangmiao, Bengbu	Region_CnN	2020	—	117.252	33.2739	23	37037268	0.2131	0.0637495	NMDC40025311	This study	Inoculation on Zhengdan958
HN2410	CN2	China	Hainan	Sanya	Region_CnHN	2024	—	109.187	18.3805	1	36784587	0.6748	0.0573186	NMDC40059699	This study	Field sample
HN2423	CN2	China	Hainan	Sanya	Region_CnHN	2024	—	109.187	18.3805	1	37137940	0.8004	0.0306165	NMDC40059704	This study	Field sample
GX1930-1	CN2	China	Guangxi	Pingle, Guilin	Region_CnGG	2019	—	110.695	24.6364	259	38752582	0.4853	0.0975814	NMDC40025336	This study	Inoculation on Zhengdan958
HUN1908-3	CN2	China	Hunan	Shaodong, Shaoyang	Region_CnC	2019	—	111.72	27.3072	265	30136030	0.5592	0.111981	NMDC40025351	This study	Inoculation on Zhengdan958
HN2435	CN2	China	Hainan	Sanya	Region_CnHN	2024	—	109.187	18.3805	1	34498036	0.8885	0.0294981	NMDC40059707	This study	Field sample
YN2418	CN2	China	Yunnan	Xishuangbanna	Region_CnSW	2024	—	101.022	21.9139	633	26462308	0.8183	0.0367678	NMDC40059694	This study	Field sample
YN2420	CN1	China	Yunnan	Xishuangbanna	Region_CnSW	2024	—	101.022	21.9139	633	27501132	0.4137	0.0884943	NMDC40059695	This study	Field sample
FJ1906-2	CN1	China	Fujian	Yong‘an, Sanming	Region_CnC	2019	Tian	117.307	25.9239	341	36633022	0.3044	0.131413	NMDC40025316	This study	Inoculation on Zhengdan958
YN2411	CN1	China	Yunnan	Xishuangbanna	Region_CnSW	2024	—	100.772	21.9406	577	29014820	0.4762	0.116874	NMDC40059688	This study	Field sample
YN2402	CN1	China	Yunnan	Xishuangbanna	Region_CnSW	2024	—	100.772	21.9406	577	31645018	0.5702	0.061233	NMDC40059690	This study	Field sample
YN2409	CN1	China	Yunnan	Xishuangbanna	Region_CnSW	2024	—	100.772	21.9406	577	28815822	0.6207	0.0638893	NMDC40059687	This study	Field sample
JS1919-1	CN1	China	Jiangsu	Suinig, Xuzhou	Region_CnN	2019	—	117.8	33.9303	23	39717999	0.173	0.0844401	NMDC40025362	Li et al. 2025	Inoculation on Zhengdan958
YN2404	CN1	China	Yunnan	Xishuangbanna	Region_CnSW	2024	—	100.772	21.9406	577	30080657	0.6679	0.0703201	NMDC40059691	This study	Field sample
JS1943-1	CN1	China	Jiangsu	Binhai, Yancheng	Region_CnN	2019	—	119.985	34.1381	4	38613585	0.1766	0.124563	NMDC40025364	Li et al. 2025	Inoculation on Zhengdan958
JX1902-5	CN1	China	Jiangxi	Yuanzhou, Yichun	Region_CnC	2019	—	114.323	27.8411	142	35429751	0.5995	0.124423	NMDC40025370	This study	Inoculation on Zhengdan958
YN2413	CN1	China	Yunnan	Xishuangbanna	Region_CnSW	2024	—	100.772	21.9406	577	26712719	0.7319	0.0541032	NMDC40059689	This study	Field sample
GX1910-3	CN1	China	Guangxi	Yizhou, Hechi	Region_CnGG	2019	—	108.765	24.6381	308	38091942	0.3849	0.102335	NMDC40025331	Li et al. 2025	Inoculation on Zhengdan958
GD1919-2	CN1	China	Guangdong	Gaozhou, Maoming	Region_CnGG	2019	—	110.78	21.83	29	37141006	0.3495	0.158535	NMDC40025321	Li et al. 2025	Inoculation on Zhengdan958
GX1925-1	CN1	China	Guangxi	Pingle, Guilin	Region_CnGG	2019	—	110.731	24.6467	263	39446938	0.4725	0.115196	NMDC40025335	Li et al. 2025	Inoculation on Zhengdan958
HUN1904-1	CN1	China	Hunan	Shaodong, Shaoyang	Region_CnC	2019	—	111.91	27.1575	232	38324734	0.5577	0.0914302	NMDC40025350	Li et al. 2025	Inoculation on Zhengdan958
JX1904-5	CN1	China	Jiangxi	Shanggao,Y ichun	Region_CnC	2019	—	114.256	27.7517	164	37731514	0.62	0.0907312	NMDC40025372	Li et al. 2025	Inoculation on Zhengdan958
SD2009-1	CN1	China	Shanghaiandong	Boshan, Binzhou	Region_CnN	2020	—	117.956	36.3453	387	33751104	0.2788	0.0838809	NMDC40025383	This study	Inoculation on Zhengdan958
HEN2001-3	CN1	China	Henan	Tanghe, Nanyang	Region_CnN	2020	—	112.605	32.5189	88	39121739	0.2294	0.158115	NMDC40025345	This study	Inoculation on Zhengdan958
GX2003-1	CN1	China	Guangxi	Pingle, Guilin	Region_CnGG	2020	—	110.685	24.6894	193	38545375	0.6424	0.0945058	NMDC40025340	This study	Inoculation on Zhengdan958
HUN2004-1	CN1	China	Hunan	Shaodong, Shaoyang	Region_CnC	2020	Hybrid	111.811	27.0794	334	36611581	0.2489	0.0676639	NMDC40025352	This study	Inoculation on Zhengdan958
HUN2014-1	CN1	China	Hunan	Yueyang	Region_CnC	2020	—	112.715	29.4533	28	39501669	0.2549	0.122606	NMDC40025353	This study	Inoculation on Zhengdan958
AH2009-3	CN1	China	Anhui	Liancheng, Bengbu	Region_CnN	2020	—	117.347	33.2467	21	36684966	0.2241	0.15504	NMDC40025314	This study	Inoculation on Zhengdan958
GX1943-1	CN1	China	Guangxi	Pingle, Guilin	Region_CnGG	2019	—	110.725	24.5744	267	38724653	0.5026	0.10597	NMDC40025339	Li et al. 2025	Inoculation on Zhengdan958
SD2011-1	CN1	China	Shanghaiandong	Boxing, Binzhou	Region_CnN	2020	—	118.133	37.1292	7	33034594	0.2823	0.108486	NMDC40025384	This study	Inoculation on Zhengdan958
HEN2009-1	CN1	China	Henan	Changyuan, Xinxiang	Region_CnN	2020	—	114.75	35.2861	62	38747296	0.2374	0.0766112	NMDC40025348	This study	Inoculation on Zhengdan958
GX2012-2	CN1	China	Guangxi	Yizho, Hechi	Region_CnGG	2020	Nuo	108.503	24.5547	187	36682486	0.1605	0.166224	NMDC40059713	This study	Inoculation on Zhengdan958
SD1901-1	CN1	China	Shanghaiandong	Licheng, Jinan	Region_CnN	2019	—	117.051	36.3883	396	31581089	0.3218	0.191808	NMDC40059709	This study	Inoculation on Zhengdan958
GD2012-3	CN1	China	Guangdong	Pingtan, Huizhou	Region_CnGG	2020	—	114.594	23.0392	17	38560765	0.6633	0.138124	NMDC40025324	This study	Inoculation on Zhengdan958
AH2007-1	CN1	China	Anhui	Liancheng, Bengbu	Region_CnN	2020	—	117.357	33.2589	19	39220653	0.2132	0.127639	NMDC40025312	This study	Inoculation on Zhengdan958
GD2021-1	CN1	China	Guangdong	Boluo, Huizhou	Region_CnGG	2020	Taihuang3	114.375	23.5289	12	38593523	0.7474	0.188033	NMDC40025327	This study	Inoculation on Zhengdan958
JS1901-2	CN1	China	Jiangsu	Sanchang, Haimen	Region_CnN	2019	—	121.322	31.8828	2	30286481	0.1368	0.167482	NMDC40025355	Li et al. 2025	Inoculation on Zhengdan958
GX1921-3	CN1	China	Guangxi	Longan, Nanning	Region_CnGG	2019	—	107.719	23.0731	106	38622281	0.4724	0.0968824	NMDC40025334	Li et al. 2025	Inoculation on Zhengdan958
YN2416	CN1	China	Yunnan	Xishuangbanna	Region_CnSW	2024	—	101.022	21.9139	633	29758566	0.8484	0.0290787	NMDC40059692	This study	Field sample
SD2017-1	CN1	China	Shanghaiandong	Taian	Region_CnN	2020	Denhhai111	117.089	35.9681	98	38276872	0.3017	0.090172	NMDC40025388	This study	Inoculation on Zhengdan958
JS2003-1	CN1	China	Jiangsu	Haimen, Nantong	Region_CnN	2020	Zhongnuo2	121.251	31.92	4	37760676	0.2581	0.0806655	NMDC40025365	This study	Inoculation on Zhengdan958
SC2001-3	CN1	China	Sichuan	Zitong, Mianyang	Region_CnSW	2020	—	105.181	31.8458	578	38767260	0.817	0.0952048	NMDC40025375	This study	Inoculation on Zhengdan958
GX1917-3	CN1	China	Guangxi	Longan, Nanning	Region_CnGG	2019	—	107.541	23.1758	289	31782032	0.4622	0.154341	NMDC40025333	This study	Inoculation on Zhengdan958
GD2023-3	CN1	China	Guangdong	Boluo, Huizhou	Region_CnGG	2020	Huazhen7	114.379	23.5217	12	37899436	0.7613	0.115196	NMDC40025329	This study	Inoculation on Zhengdan958
JS2008-2	CN1	China	Jiangsu	Lianyungang	Region_CnN	2020	—	118.939	34.49	2	37991997	0.2594	0.0967426	NMDC40025366	This study	Inoculation on Zhengdan958
HUN2017-2	CN1	China	Hunan	Zhangjiajie	Region_CnC	2020	—	113.409	29.0919	67	38917423	0.2567	0.111701	NMDC40025354	This study	Inoculation on Zhengdan958
HEN1901-2	CN1	China	Henan	Xinghuaying, Kaifeng	Region_CnN	2019	—	114.25	34.7706	74	31050767	0.1324	0.0879351	NMDC40025344	Li et al. 2025	Inoculation on Zhengdan958
SH1901-1	CN1	China	Shanghai	Nanjiao, Jiading	Region_CnN	2019	—	121.153	31.4514	4	31867624	0.2058	0.0770306	NMDC40025389	Li et al. 2025	Inoculation on Zhengdan958
JS1916-1	CN1	China	Jiangsu	Liuji, Xuzhou	Region_CnN	2019	—	117.043	34.3567	40	29862782	0.1597	0.16888	NMDC40025360	Li et al. 2025	Inoculation on Zhengdan958
JX1904-3	CN1	China	Jiangxi	Shanggao,Y ichun	Region_CnC	2019	—	114.256	27.7517	164	29622973	0.6045	0.116594	NMDC40025371	Li et al. 2025	Inoculation on Zhengdan958
NM2301	—	China	Neimeng	Chifeng	Region_CnN	2023	—	117.931	43.8801	985	28718415	0.084	0.960995	NMDC40059778	This study	Field sample	removed from analysis due to high missing rate
NL1B	—	Philippines	Nueva Vizcaya	Bayombong	Region_Phi	2023	—	121.117	16.472	429	50446839	0.0268	0.92227	NMDC40059779	This study	Field sample	removed from analysis due to high missing rate
CAL3A	—	Philippines	Batangas	Purok 7, Lipa	Region_Phi	2023	—	121.191	13.9856	348	43537171	0.0388	0.473787	NMDC40059717	This study	Field sample	removed from analysis due to high missing rate
KR13	—	Thailand	Kanchanaburi	Bo Phloi,Bo Phloi	Region_Thai	2024	—	99.4239	14.3474	134	35464128	0.0345	0.507619	NMDC40059784	This study	Field sample	removed from analysis due to high missing rate
