# Supplementary material for: Biosurveillance of Invasive Southern Corn Rust: Insights Into Recent Migration Patterns and Virulence Variation
Source: Mol Plant Pathol. 2025 Sep 30;26(10):e70159. doi: 10.1111/mpp.70159 (PMC12483992; doi:10.1111/mpp.70159)
Supplement: Supplementary file 12 — Table S2: Representative locations used for trajectory stimulation. [file MPP-26-e70159-s018.xlsx]

## Sheet: Sheet1
Table S2 Representative locations used for trajectory simulation
Region	Sample	Longitude (m)	Latitude (m)	Height (m)	Start_date	End_date	Trajectory categrory
CnC	JX1904-3	114.32	27.8411	164	2015-07-01	2015-09-30	forward
CnGG	GD2011-3	114.59	23.0414	17	2015-07-01	2015-08-31	forward
CnHN	HN2402	109.187	18.3805	1	2015-04-01	2015-06-30	forward
TH	KR14	99.4222	14.351	134	2015-02-01	2015-04-30	forward
PH	CAL3A	121.191	13.9856	348	2015-12-01	2016-03-01	forward
CnN	SD1908-1	115.6	35.6	50	2015-08-01	2015-09-30	backward
