# Supplementary material for: Biosurveillance of Invasive Southern Corn Rust: Insights Into Recent Migration Patterns and Virulence Variation
Source: Mol Plant Pathol. 2025 Sep 30;26(10):e70159. doi: 10.1111/mpp.70159 (PMC12483992; doi:10.1111/mpp.70159)
Supplement: Supplementary file 13 — Table S3: Functional annotation and distribution of SNPs. [file MPP-26-e70159-s013.xlsx]

## Sheet: Sheet1
Table S3 Functional annotation and distribution of SNPs
Number of effects by functional class	Count	Percent
MISSENSE	1811	0.62298
NONSENSE	79	0.02718
SILENT	1017	0.34985
Number of effects by region	Count	Percent
DOWNSTREAM	2669	0.2009
EXON	2757	0.20753
INTERGENIC	2075	0.15619
INTRON	587	0.04419
SPLICE_SITE_ACCEPTOR	42	0.00316
SPLICE_SITE_DONOR	55	0.00414
SPLICE_SITE_REGION	211	0.01588
UPSTREAM	3062	0.23049
UTR_3_PRIME	1238	0.09319
UTR_5_PRIME	589	0.04434
