# Supplementary material for: Biosurveillance of Invasive Southern Corn Rust: Insights Into Recent Migration Patterns and Virulence Variation
Source: Mol Plant Pathol. 2025 Sep 30;26(10):e70159. doi: 10.1111/mpp.70159 (PMC12483992; doi:10.1111/mpp.70159)
Supplement: Supplementary file 14 — Table S4: Reference sequences used for construction of multi‐gene phylogenetic tree. [file MPP-26-e70159-s014.xlsx]

## Sheet: Sheet1
TableS4 Reference sequences used for multi-gene phylogenetic tree construction
Species	ITS accession	LSU accession	Host
Puccinia sorghi	AY114291.1	—	Zea maydis
Puccinia sorghi	DQ345724.1	—	Zea maydis
Puccinia sorghi	KY354211.1	—	Zea maydis
Puccinia sorghi	MT965639.1	—	Zea maydis
Puccinia sorghi	MT965631.1	—	Zea maydis
Puccinia sorghi	KY764163.1	—	Zea maydis
Puccinia sorghi	KY764162.1	—	Zea maydis
Puccinia sorghi	GU057994.1	—	Zea maydis
Puccinia amari	KX190839.1	KX190917.1	Panicum amarum
Puccinia atra	KX190840.1	KX190918.1	Panicum sp.
Puccinia emaculata	KX190858.1	KX190925.1	Panicum capillare
Puccinia setariae	KX190907.1	—	Panicum sp.
Puccinia oxalidis	—	EU851130.1	Zea maydis
Puccinia oxalidis	—	KF179531.1	Zea maydis
Puccinia oxalidis	KJ801859.1	EU851130.1	Zea maydis
Puccinia oxalidis	—	KJ700642.1	Zea maydis
Puccinia oxalidis	KJ801859.1	—	Zea maydis
Puccinia oxalidis	MZ442316.1	—	Zea maydis
Puccinia oxalidis	OK093305.1	—	Zea maydis
Puccinia oxalidis	ON259085.1	—	Zea maydis
Puccinia oxalidis	ON259086.1	—	Zea maydis
Puccinia oxalidis	ON259087.1	—	Zea maydis
Puccinia oxalidis	MH325473.1	—	Zea maydis
Puccinia graminis f.sp. dactylis	DQ417390.1	—	Dactylis sp.
Puccinia graminis	DQ417385.1	—	Triticum aestivum
Puccinia liliacearum	KX260148.1	—	Ornithogalum umbellatum
Puccinia dampierae	KF690671.1	KF690688.1	Dampiera sp.
Puccinia saccardoi	KF690682.1	KF690702.1	Velleia sp.
Puccinia xanthosiae	KF690685.1	KF690706.1	Xanthosia rotundifolia
Puccinia gilgiana	KF690673.1	KF690690.1	Lechenaultia linariodes
Puccinia haemodori	KF690674.1	KF690692.1	Anigozanthos sp.
Puccinia lagenophorae	KF690678.1	KF690697.1	Olearia axillaris
Puccinia stylidii	KT199389/KJ622216.1	KJ622215.1	Stylidium armeria
Puccinia iridis	KX611089.1	KM249853.1	Belamcanda chinensis
Puccinia acroptili	JN204185.1	—	Rhaponticum repens
Puccinia ursiniae	KT199390.1/KF690684.1	KF690705.1	Ursinia anthemoides
Puccinia convolvuli	DQ354511.1/AB125954.1	GU058018.1	Calystegia sepium
Puccinia polysora	HQ154036.1	—	Zea maydis
Puccinia polysora	HQ154035.1	—	Zea maydis
Puccinia polysora	—	HM467909.1	Zea maydis
Puccinia polysora	—	GU058024.1	Zea maydis
Puccinia polysora	—	HQ189433.1	Zea maydis
