# Supplementary material for: Biosurveillance of Invasive Southern Corn Rust: Insights Into Recent Migration Patterns and Virulence Variation
Source: Mol Plant Pathol. 2025 Sep 30;26(10):e70159. doi: 10.1111/mpp.70159 (PMC12483992; doi:10.1111/mpp.70159)
Supplement: Supplementary file 15 — Table S5: The pN/pS ratios of effectors containing variants. [file MPP-26-e70159-s008.xlsx]

## Sheet: Sheet1
Table S5 The pN/pS values of effectors containing variants
Effector	Number of synonymous SNPs	Number of nonsynonymous SNPs	Number of synonymous sites	Number of nonsynonymous sites	pN/pS
FUNB_003713-T1	1	0	428.667	1316	0
FUNA_005662-T1	1	0	237.667	686.667	0
FUNA_007762-T1	1	0	433.333	1421.67	0
FUNB_006778-T1	1	0	225.667	780.667	0
FUNB_016723-T1	1	0	216	695.333	0
FUNA_007773-T1	1	0	370.333	1220.33	0
FUNB_014118-T1	2	0	433	1513.67	0
FUNA_001218-T1	1	0	130.667	450.333	0
FUNA_020675-T1	1	0	221	680.333	0
FUNA_005914-T1	1	0	190.333	635.333	0
FUNA_005774-T1	1	0	160	426.333	0
FUNA_002833-T1	1	0	157	519.667	0
FUNA_020923-T1	4	0	367	1197	0
FUNB_006730-T1	1	0	142.333	434.667	0
FUNA_016713-T1	1	0	614.667	2143	0
FUNB_002913-T1	1	0	157	519.667	0
FUNA_000648-T1	1	0	75.3333	239	0
FUNA_003914-T1	2	0	209.667	746.333	0
FUNB_007990-T1	1	0	370.333	1220	0
FUNA_006135-T1	1	0	159	469	0
FUNB_001474-T2	1	0	383.667	1351.67	0
FUNB_001973-T1	1	0	84.6667	257	0
FUNB_007933-T1	1	0	419	1458.67	0
FUNB_000828-T1	1	0	155	491.667	0
FUNB_002859-T1	1	0	153.333	484.333	0
FUNB_017203-T1	2	0	77.3333	218	0
FUNB_016571-T1	1	0	183	598.667	0
FUNB_021382-T1	1	0	109.333	341	0
FUNB_005800-T1	1	0	238.333	686.333	0
FUNB_018638-T1	1	0	189	605	0
FUNA_015784-T1	1	0	314	1010.33	0
FUNB_012452-T1	3	0	135	443.333	0
FUNB_003568-T1	1	0	78.3333	268.333	0
FUNB_000981-T1	1	0	154.667	482.333	0
FUNB_024110-T1	1	0	382.333	1425.67	0
FUNB_001404-T1	1	0	323	1058.33	0
FUNA_009572-T1	1	0	128.667	418.333	0
FUNA_001476-T1	1	0	155.667	480.333	0
FUNB_010737-T1	1	0	326.333	1042	0
FUNB_019858-T1	1	0	154.667	532	0
FUNB_021665-T1	2	0	268	958.333	0
FUNA_010505-T1	1	0	125.333	398.667	0
FUNB_017237-T1	1	0	157.333	444.333	0
FUNA_012837-T1	1	0	165	485.333	0
FUNA_000985-T1	1	0	154.333	478.667	0
FUNB_021254-T1	7	0	154.333	478	0
FUNB_020538-T1	1	0	210	721.667	0
FUNA_023077-T1	1	0	318.667	1298.67	0
FUNB_000860-T1	1	0	180.667	631.667	0
FUNB_012547-T2	1	0	458	1755.33	0
FUNB_002667-T1	1	0	219.667	716.667	0
FUNB_016458-T1	1	0	313.333	1202	0
FUNB_023667-T1	1	0	284.667	891.333	0
FUNA_006609-T1	1	0	225.667	780.667	0
FUNA_012033-T1	2	0	142.333	474.667	0
FUNA_019847-T1	1	0	171	485.333	0
FUNA_001183-T1	6	1	135	431	0.0522042
FUNB_017187-T1	14	5	614.667	2143	0.102438
FUNA_020443-T1	2	1	487	1777.67	0.136977
FUNA_008734-T1	2	1	41.3333	133.333	0.155
FUNB_007198-T1	2	1	160	488.333	0.163823
FUNB_014676-T1	2	1	136.667	416.667	0.164
FUNB_011771-T1	2	1	276.667	820	0.168699
FUNA_020908-T1	5	3	461	1474	0.187653
FUNA_020169-T1	3	2	137.333	399.333	0.229271
FUNA_005021-T1	1	1	296	1151.67	0.257019
FUNA_023332-T1	1	1	204	787.667	0.258993
FUNA_012154-T1	1	1	523.667	1966.33	0.266316
FUNB_021362-T1	2	2	476.667	1715.33	0.277886
FUNB_010396-T2	1	1	376.333	1349.33	0.278903
FUNA_014950-T1	1	1	360	1262.33	0.285186
FUNB_000429-T1	1	1	58.3333	202.667	0.287829
FUNA_005056-T1	1	1	115.667	388.333	0.297854
FUNA_023378-T1	1	1	194.333	640	0.303646
FUNB_016428-T1	1	1	163.333	537.333	0.30397
FUNA_015995-T1	1	1	163.667	537	0.30478
FUNB_010619-T1	1	1	89.6667	288.333	0.310983
FUNA_016273-T1	1	1	216	694.333	0.31109
FUNA_010401-T1	1	1	291.667	931.333	0.313171
FUNB_006388-T4	1	1	262.667	833.333	0.3152
FUNB_008503-T1	1	1	167.333	526	0.318124
FUNB_006306-T1	1	1	157	470.333	0.333806
FUNA_016180-T1	1	1	154.667	459.333	0.33672
FUNB_020720-T1	1	1	225.667	668.333	0.337656
FUNA_002640-T1	1	1	160.667	472	0.340395
FUNB_009100-T1	1	1	113	303	0.372937
FUNA_023209-T1	1	2	312.667	1264.33	0.494595
FUNB_009106-T1	1	2	354.333	1239.33	0.571813
FUNB_007232-T1	1	2	251.667	834.667	0.603035
FUNA_014804-T1	1	2	114	370	0.616216
FUNA_008267-T1	1	2	167.667	525.333	0.638325
FUNB_002690-T1	1	2	160.667	472	0.680791
FUNB_021899-T1	1	2	282.667	811.333	0.696795
FUNB_000140-T1	1	3	125	503	0.745527
FUNB_006295-T1	1	3	159	469	1.01706
FUNA_023436-T1	1	7	68	230	2.06957
FUNA_014533-T1	0	1	134.333	473.333	pS = 0, ratio undefined
FUNB_009216-T1	0	1	174	564	pS = 0, ratio undefined
FUNB_005166-T1	0	1	115.667	388.333	pS = 0, ratio undefined
FUNA_021612-T1	0	2	298	794.667	pS = 0, ratio undefined
FUNB_008885-T1	0	1	97.6667	289.667	pS = 0, ratio undefined
FUNB_016991-T1	0	2	487	1551.33	pS = 0, ratio undefined
FUNA_023244-T1	0	1	286	1172	pS = 0, ratio undefined
FUNB_010878-T1	0	1	96.6667	333.333	pS = 0, ratio undefined
FUNA_021434-T1	0	2	302.333	1059	pS = 0, ratio undefined
FUNA_000449-T1	0	4	168.667	524.667	pS = 0, ratio undefined
FUNA_004906-T1	0	1	93	301.333	pS = 0, ratio undefined
FUNA_018853-T1	0	1	41	110.667	pS = 0, ratio undefined
FUNB_017038-T1	0	1	268.333	1008.33	pS = 0, ratio undefined
FUNB_024415-T1	0	2	68.6667	229.333	pS = 0, ratio undefined
FUNA_022635-T1	0	1	285	891.333	pS = 0, ratio undefined
FUNB_006852-T1	0	1	138.333	438.333	pS = 0, ratio undefined
FUNB_018054-T1	0	1	48	161	pS = 0, ratio undefined
FUNB_021632-T1	0	1	156.667	496.333	pS = 0, ratio undefined
FUNB_002008-T1	0	2	155.333	509.667	pS = 0, ratio undefined
FUNB_022026-T1	0	1	90.3333	324.333	pS = 0, ratio undefined
FUNA_023271-T1	0	1	356.667	1294.67	pS = 0, ratio undefined
FUNA_012770-T1	0	1	127	397	pS = 0, ratio undefined
FUNB_018286-T1	0	1	124	407.667	pS = 0, ratio undefined
FUNA_004999-T1	0	1	85	300	pS = 0, ratio undefined
FUNA_008729-T1	0	1	320.667	998.333	pS = 0, ratio undefined
FUNA_004257-T1	0	2	147	474.333	pS = 0, ratio undefined
FUNA_008245-T1	0	1	102.333	372.667	pS = 0, ratio undefined
FUNB_012060-T1	0	1	45.6667	132.333	pS = 0, ratio undefined
FUNA_020136-T1	0	1	138.667	423	pS = 0, ratio undefined
FUNB_002387-T1	0	1	52.3333	173.333	pS = 0, ratio undefined
FUNA_013999-T1	0	1	287	885	pS = 0, ratio undefined
FUNB_006364-T1	0	3	383.333	1409.33	pS = 0, ratio undefined
FUNA_020690-T1	0	1	157.667	511.667	pS = 0, ratio undefined
FUNA_016014-T1	0	1	138.667	467.333	pS = 0, ratio undefined
FUNB_022376-T1	0	1	76	228	pS = 0, ratio undefined
FUNA_002134-T1	0	1	179.333	575.667	pS = 0, ratio undefined
FUNB_021861-T1	0	1	153	414	pS = 0, ratio undefined
FUNB_017416-T2	0	1	298.333	1035.67	pS = 0, ratio undefined
FUNB_019614-T1	0	1	272.333	974	pS = 0, ratio undefined
FUNA_002634-T1	0	1	178	535.667	pS = 0, ratio undefined
FUNB_022763-T1	0	1	162	516	pS = 0, ratio undefined
FUNA_008756-T1	0	1	128.667	379.667	pS = 0, ratio undefined
FUNA_010898-T1	0	1	269.333	889.333	pS = 0, ratio undefined
FUNA_013771-T3	0	1	453	1338	pS = 0, ratio undefined
FUNB_024385-T1	0	1	185.667	524	pS = 0, ratio undefined
FUNB_002693-T1	0	2	178	535.667	pS = 0, ratio undefined
FUNB_018150-T1	0	1	318	1029.33	pS = 0, ratio undefined
FUNA_016124-T1	0	2	183	598.667	pS = 0, ratio undefined
FUNB_023600-T1	0	1	104.667	326.667	pS = 0, ratio undefined
FUNB_010088-T1	0	1	170	582	pS = 0, ratio undefined
FUNA_006454-T1	0	1	208.667	641.333	pS = 0, ratio undefined
FUNA_002673-T1	0	1	380.667	1134.33	pS = 0, ratio undefined
FUNA_008843-T1	0	2	354.667	1239	pS = 0, ratio undefined
FUNB_002905-T1	0	2	143.333	424.333	pS = 0, ratio undefined
FUNA_010871-T1	0	1	39.3333	122	pS = 0, ratio undefined
FUNA_009200-T1	0	1	373.667	1311.67	pS = 0, ratio undefined
FUNA_011444-T1	0	1	386.333	1087.67	pS = 0, ratio undefined
FUNB_012023-T1	0	1	158.333	566.667	pS = 0, ratio undefined
FUNB_003558-T1	0	1	181	621	pS = 0, ratio undefined
FUNB_021039-T2	0	1	138.667	423	pS = 0, ratio undefined
FUNA_004406-T1	0	1	98.6667	305.667	pS = 0, ratio undefined
FUNA_000983-T1	0	1	165.667	494.333	pS = 0, ratio undefined
FUNB_015814-T1	0	1	315	1076.33	pS = 0, ratio undefined
FUNB_018703-T1	0	2	378.667	1408.67	pS = 0, ratio undefined
FUNB_012722-T1	0	1	47	159.667	pS = 0, ratio undefined
FUNA_016691-T1	0	3	164.667	506.667	pS = 0, ratio undefined
FUNB_005031-T1	0	1	93	301.333	pS = 0, ratio undefined
FUNA_000827-T1	0	1	155	491.667	pS = 0, ratio undefined
FUNA_018530-T1	0	1	357.667	1221.67	pS = 0, ratio undefined
FUNB_005781-T1	0	1	52	142	pS = 0, ratio undefined
FUNA_011368-T1	0	2	276.667	820	pS = 0, ratio undefined
FUNB_006403-T1	0	1	321.333	1019.67	pS = 0, ratio undefined
FUNB_012576-T1	0	1	506.667	1898.33	pS = 0, ratio undefined
FUNB_023332-T1	0	1	138.333	442.667	pS = 0, ratio undefined
FUNB_019815-T1	0	1	202.667	698	pS = 0, ratio undefined
FUNA_018055-T1	0	2	222.333	671	pS = 0, ratio undefined
FUNA_006134-T1	0	1	158.667	469.333	pS = 0, ratio undefined
FUNB_016445-T1	0	1	138.667	467.333	pS = 0, ratio undefined
FUNA_011183-T1	0	2	390.667	1383.33	pS = 0, ratio undefined
FUNB_024264-T1	0	2	474	1528.33	pS = 0, ratio undefined
FUNB_010073-T1	0	1	298	1035	pS = 0, ratio undefined
FUNB_017166-T1	0	2	164.667	506.667	pS = 0, ratio undefined
FUNB_022715-T1	0	1	210	665.667	pS = 0, ratio undefined
FUNA_005356-T1	0	1	206.333	678.333	pS = 0, ratio undefined
FUNB_002698-T1	0	1	331	1080	pS = 0, ratio undefined
FUNB_023303-T1	0	1	81.6667	280.667	pS = 0, ratio undefined
FUNB_004373-T1	0	2	147	474.333	pS = 0, ratio undefined
FUNA_001469-T2	0	1	383.667	1351.67	pS = 0, ratio undefined
FUNB_016619-T1	0	1	139	472	pS = 0, ratio undefined
FUNA_009364-T1	0	1	115.333	378.333	pS = 0, ratio undefined
FUNA_018854-T1	0	1	293.333	733.667	pS = 0, ratio undefined
FUNB_023046-T1	0	1	417.667	1382.67	pS = 0, ratio undefined
FUNA_019269-T1	0	1	280.667	1139.33	pS = 0, ratio undefined
FUNA_015546-T1	0	1	673.667	2427.33	pS = 0, ratio undefined
FUNA_017608-T1	0	1	318	1030	pS = 0, ratio undefined
FUNA_016563-T1	0	1	268.333	1008.33	pS = 0, ratio undefined
FUNA_013473-T1	0	3	113.667	363.333	pS = 0, ratio undefined
FUNA_009190-T1	0	1	128.333	377.667	pS = 0, ratio undefined
FUNB_009313-T1	0	1	196	554.333	pS = 0, ratio undefined
FUNB_021634-T1	0	1	156.667	496.333	pS = 0, ratio undefined
FUNB_005138-T1	0	2	296.667	1151	pS = 0, ratio undefined
FUNA_023399-T1	0	2	286.667	1200	pS = 0, ratio undefined
FUNA_002828-T1	0	1	177	523.667	pS = 0, ratio undefined
FUNB_006294-T1	0	1	158.667	469.333	pS = 0, ratio undefined
FUNB_002684-T1	0	1	160.667	472	pS = 0, ratio undefined
FUNA_002644-T2	0	3	223.667	678.667	pS = 0, ratio undefined
FUNA_007719-T1	0	2	419.667	1458.33	pS = 0, ratio undefined
FUNA_021719-T1	0	1	47	151.333	pS = 0, ratio undefined
FUNA_012152-T1	0	1	453.667	1792.33	pS = 0, ratio undefined
FUNB_009305-T1	0	1	239.333	741.667	pS = 0, ratio undefined
FUNA_023276-T2	0	2	163	542.333	pS = 0, ratio undefined
FUNA_008870-T1	0	1	333.333	1086.33	pS = 0, ratio undefined
FUNA_009935-T1	0	1	221.333	784	pS = 0, ratio undefined
FUNA_012061-T1	0	2	68.6667	210.667	pS = 0, ratio undefined
FUNA_009023-T1	0	1	239.333	741.667	pS = 0, ratio undefined
FUNA_000981-T1	0	1	154.667	482.333	pS = 0, ratio undefined
FUNA_021027-T1	0	1	285.333	909.667	pS = 0, ratio undefined
FUNA_009028-T1	0	1	196	554.333	pS = 0, ratio undefined
FUNA_020840-T1	0	1	384	1416.33	pS = 0, ratio undefined
FUNB_021860-T1	0	2	367	1197	pS = 0, ratio undefined
FUNA_002408-T1	0	2	332.333	1183	pS = 0, ratio undefined
FUNB_005025-T1	0	4	371.333	1457	pS = 0, ratio undefined
FUNB_012481-T1	0	1	68.6667	210.667	pS = 0, ratio undefined
FUNA_008942-T1	0	1	174	564	pS = 0, ratio undefined
FUNB_015127-T1	0	1	157.667	461.333	pS = 0, ratio undefined
FUNA_000150-T1	0	1	125.667	502.667	pS = 0, ratio undefined
