# Supplementary material for: Biosurveillance of Invasive Southern Corn Rust: Insights Into Recent Migration Patterns and Virulence Variation
Source: Mol Plant Pathol. 2025 Sep 30;26(10):e70159. doi: 10.1111/mpp.70159 (PMC12483992; doi:10.1111/mpp.70159)
Supplement: Supplementary file 16 — Table S6: The CDS and amino acid sequences of AvrRppC alleles. [file MPP-26-e70159-s006.xlsx]

## Sheet: Sheet1
Table S6 The CDS and amino acid sequences of AvrRppC allele
AvrRppC allele	CDS sequences
AvrRppCref	ATGGATTTATTCCGATTGATATTCACTTTGATTTTGTGTGTTCACTTCATTATATCGACCCGAGCACACCAGGAATGGATGATAGGGACCCGTTCCCGTCAATATGTGAAAGGGGTGTACATTGAGACAAATCCTGGTCCAGGTGATAGTGTGAAAATCATCAACACCACACAAGGCGAGCAAAAAACTATAGAAATATGTGATCGAAATAAGAACACAATAAAGGAGCTAGCCCCTGGGAAAGAGTTTCAAGTTGAAGCTCAACATATAACTCTAGATGGGTTGGTAAGATATTTGATAATTAGAGTTCCATAG
AvrRppCA	ATGGATTTATTCCGATTGATATTCACTTTGATTTTGTGTGTTCACTTCATTATATCGACCCGAGCACACCAGGAATGGATGATAGGGACCCGTTCCCGTCAATATGTGAAAGGGGTGTACATTGAGACAAATCCTGGTCCAGGTGATAGTGTGAAAATCATCAACACCACAAAAGGCGAGCAAAAAACTATAGAAATATGTGATCGAAATAAGAACACAATAAAGGAGCTAGCCCCTGGGAAAGAGTTTCAAGTTGAAGCTCAACATATAACTCTAGATGGGTTGGTAAGATATTTGATAATTAGAGTTCCATAG
AvrRppCC	ATGGATTTATTCCGATTGATATTCACTTTGATTTTGTGTGTTCACTTCATTATATCGACCCGAGCACACCAGGAATGGATGATAGGGACCCGTTCCCGTCAATATGTGAAAGGGGTGTACATTGAGACAAATCCTGGTCCAGGTGATAGTGTGAAAATCATCAACACCACACAAGGCGAGCAAAAAACTATAGAAATATGTGATCGAAATAATAACACAATAAAGGAGCTAGCCCCTGGGAAAGAGTTTCAAGTTGAAGCTCAACATATAACTCTAGATGGGTTGGTAAGATATTTGATAATTAGAGTTCCATAG
AvrRppCJ	ATGGATTTATTCCGATTGATATTCACTTTGATTTTGTTTGTTCACTTCATTATATCGACCCGAGCACACCAGGAATGGATGATAGGGACCTGTTCCCGTCAATATGTGAAAGGGGTGTACATTGGGACAAATCCTGGTCCAGGTGATAGTGTGAAAATCATCAACACCACACAAGGCGAGCAAAAAACTATAGAAATATGTGATCGAAATAAGAACACAATAAAGGAGCTAGCCCCTGGGAAAGAGTTTCAAGTTGAAGCTCAACATATAACTCTAGATGGGTTGGTAAGATATTTGATAATTAGAGTTCCATAG
AvrRppC1	ATGGATTTATTCCGATTGATATTCACTTTGATTTTGTTTGTTCACTTCATTATATCGACCCGAGCACACCAGGAATGGATGATAGGGACCTGTTCCCGTCAATATGTGAAAGGGGTGTACATTGAGACAAATCCTGGTCCAGGTGATAGTGTGAAAATCATCAACACCACACAAGGCGAGCAAAAAACTATAGAAATATGTGATCGAAATAAGAACACAATAAAGGAGCTAGCCCCTGGGAAAGAGTTTCAAGTTGAAGCTCAACATATAACTCTAGATGGGTTGGTAAGATATTTGATAATTAGAGTTCCATAG
AvrRppC2	ATGGATTTATTCCGATTGATATTCACTTTGATTTTGTGTGTTCACTTCATTATATCGACCCGAGCACACCAGGAATGGATGATAGGGACCCGTTCCCTTCAATATGTGAAAGGGGTGTACATTGAGACAAATCCTGGTCCAGGTGATAGTGTGAAAATCATCAACACCACACAAGGCGAGCAAAAAACTATAGAAATATGTGATCGAAATAAGAACACAATAAAGGAGCTAGCCCCTGGGAAAGAGTTTCAAGTTGAAGCTCAACATATAACTCTAGATGGGTTGGTAAGATATTTGATAATTAGAGTTCCATAG
AvrRppC3	ATGGATTTATTCCGATTGATATTCACTTTGATTTTGTTTGTTCACTTCATTATATCGACCCGAGCACACCAGGAATGGATGATAGGGACCTGTTCCCGTAAATATGTGAAAGGGGTGTACATTGAGACAAATCCTGGTCCAGGTGATAGTGTGAAAATCATCAACACCACACAAGGCGAGCAAAAAACTATAGAAATATGTGATCGAAATAAGAACACAATAAAGGAGCTAGCCCCTGGGAAAGAGTTTCAAGTTGAAGCTCAACATATAACTCTAGATGGGTTGGTAAGATATTTGATAATTAGAGTTCCATAG
AvrRppC4	ATGGATTTATTCCGATTGATATTCACTTTGATTT−−TGTGTTCACTTCATTATATCGACCCGAGCACACCAGGAATGGATGATAGGGACCCGTTCCCGTCAATATGTGAAAGGGGTGTACATTGAGACAAATCCTGGTCCAGGTGATAGTGTGAAAATCATCAACACCACACAAGGCGAGCAAAAAACTATAGAAATATGTGATCGAAATAAGAACACAATAAAGGAGCTAGCCCCTGGGAAAGAGTTTCAAGTTGAAGCTCAACATATAACTCTAGATGGGTTGGTAAGATATTTGATAATTAGAGTTCCATAG
AvrRppC5	ATGGATTTATTCCGATTGATATTCACTTTGATTTTGTTTGTTCACTTCATTATATCGACCCGAGCACACCAGGAATGGATGATAGGGACCTGTTCCCTTCAATATGTGAAAGGGGTGTACATTGAGACAAATCCTGGTCCAGGTGATAGTGTGAAAATCATCAACACCACACAAGGCGAGCAAAAAACTATAGAAATATGTGATCGAAATAAGAACACAATAAAGGAGCTAGCCCCTGGGAAAGAGTTTCAAGTTGAAGCTCAACATATAACTCTAGATGGGTTGGTAAGATATTTGATAATTAGAGTTCCATAG
AvrRppC6	ATGGATTTATTCCGATTGATATTCACTTTGATTTTGTTTGTTCACTTCATTATATCGACCCGAGCACACCAGGAATGGATGATAGGGACCTGTTCCCGTCAATATGTGAAAGGGGTGTACATTGAGACAAATCCTGGTCCAGGTGATAGTGTGAAAATCATCAACACCACACAAGGCGAGCAAAAAACTATAGAAATAAGTGATCGAAATAAGAACACAATAAAGGAGCTAGCCCCTGGGAAAGAGTTTCAAGTTGAAGCTCAACATATAACTCTAGATGGGTTGGTAAGATATTTGATAATTAGAGTTCCATAG
AvrRppC7	ATGGATTTATTCCGATTGATATTCACTTTGATTTTGTGTGTTCACTTCATTATATCGACCCGAGCACACCAGGAATGGATGATAGGGACCCGTTCCCGTCAATATGTGAAAGGGGTGTACATTGAGACAAATCCTGGTCCAGGTGATAGTGTGAAAATCATCAACACCACACAAGGCGAGCAAAAAACTATAGAAATAAGTGATCGAAATAAGAACACAATAAAGGAGCTAGCCCCTGGGAAAGAGTTTCAAGTTGAAGCTCAACATATAACTCTAGATGGGTTGGTAAGATATTTGATAATTAGAGTTCCATAG
AvrRppC8	ATGGATTTATTCCGATTGATATTCACTTTGATTTTGTTTGTTCACTTCATTATATCGACCCGAGCACACCAGGAATGGATGATAGGGACCTGTTCCCGTCGATATGTGAAAGGGGTGTACATTGAGACAAATCCTGGTCCAGGTGATAGTGTGAAAATCATCAACACCACAAAAGGCGAGCAAAAAACTATAGAAATATGTGATCGAAATAAGAACACAATAAAGGAGCTAGCCCCTGGGCAAGAGTTTCAAGTTGAAGCTCAACATATAACTCTAGATGGGTTGGTAAGATATTTGATAATTAGAGTTCCATAG
AvrRppC9	ATGGATTTATTCCGATTGATATTCACTTTGATTTTGTGTGTTCACTTCATTATATCGACCCGAGCACACCAGGAATGGATGATAGGGACCCGTTCCCGTCAATATGTGAAAGGGGTGTACATTGAGACAAATCCTGGTCCAGGTGATAGTGTGAAAATCATCAACACCACAAAAGGCGAGCAAAAAACTATAGAAATATGTGATCGAAATAAGAACACAATAAAGGAGCTAGCCCCTGGGCAAGAGTTTCAAGTTGAAGCTCAACATATAACTCTAGATGGGTTGGTAAGATATTTGATAATTAGAGTTCCATAG
AvrRppC10	ATGGATTTATTCCGATTGATATTCACTTTGATTTTGTTTGTTCACTTCATTATATCGACCCGAGCACACCAGGAATCGATGATAGGGACCTGTTCCCGTCAATATGTGAAAGGGGTGTACATTGAGACAAATCCTGGTCCAGGTGATAGTGTGAAAATCATCAACACCACACAAGGCGAGCAAAAAACTATAGAAATATGTGATCGAAATAAGAACACAATAAAGGAGCTAGCCCCTGGGAAAGAGTTTCAAGTTGAAGCTCAACATATAACTCTAGATGGGTTGGTAAGATATTTGATAATTAGAGTTCCATAG
AvrRppC11	ATGGATTTATTCCGATTGATATTCACTTTGATTTTGTTTGTTCACTTCATTATATCGACCCGAGCACACCAGGAATGGATGATAGGGACCTGTTCCCGTCGATATGTGAAAGGGGTGTACATTGAGACAAATCCTGGTCCAGGTGATAGTGTGAAAATCATCAACACCACACAAGGCGAGCAAAAAACTATAGAAATATGTGATCGAAATAAGAACACAATAAAGGAGCTAGCCCCTGGGAAAGAGTTTCAAGTTGAAGCTCAACATATAACTCTAGATGGGTTGGTAAGATATTTGATAATTAGAGTTCCATAG
AvrRppC allele	Amino acid sequences
AvrRppCref	MDLFRLIFTLILCVHFIISTRAHQEWMIGTRSRQYVKGVYIETNPGPGDSVKIINTTQGEQKTIEICDRNKNTIKELAPGKEFQVEAQHITLDGLVRYLIIRVP*
AvrRppCA	MDLFRLIFTLILCVHFIISTRAHQEWMIGTRSRQYVKGVYIETNPGPGDSVKIINTTKGEQKTIEICDRNKNTIKELAPGKEFQVEAQHITLDGLVRYLIIRVP*
AvrRppCC	MDLFRLIFTLILCVHFIISTRAHQEWMIGTRSRQYVKGVYIETNPGPGDSVKIINTTQGEQKTIEICDRNNNTIKELAPGKEFQVEAQHITLDGLVRYLIIRVP*
AvrRppCE	MDLFRLIFTLILCVHFIISTRAHQEWMIGTCSRQYVKGVYIETNPGPGDSVKIINTTQGEQKTIEICDRNKNTIKELAPGKEFQVEAQHITLDGLVRYLIIRVP*
AvrRppCF	MDLFRLIFTLILFVHFIISTRAHQERMIGTCSRQYVKGVYIETNPGPGDSVKIINTTQGEQKTIEICDRNKNTIKELAPGKEFQVEAQHITLDGLVRYLIIRVP*
AvrRppCJ	MDLFRLIFTLILFVHFIISTRAHQEWMIGTCSRQYVKGVYIGTNPGPGDSVKIINTTQGEQKTIEICDRNKNTIKELAPGKEFQVEAQHITLDGLVRYLIIRVP*
AvrRppC1	MDLFRLIFTLILFVHFIISTRAHQEWMIGTCSRQYVKGVYIETNPGPGDSVKIINTTQGEQKTIEICDRNKNTIKELAPGKEFQVEAQHITLDGLVRYLIIRVP*
AvrRppC2	MDLFRLIFTLILCVHFIISTRAHQEWMIGTRSLQYVKGVYIETNPGPGDSVKIINTTQGEQKTIEICDRNKNTIKELAPGKEFQVEAQHITLDGLVRYLIIRVP*
AvrRppC3	MDLFRLIFTLILFVHFIISTRAHQEWMIGTCSRKYVKGVYIETNPGPGDSVKIINTTQGEQKTIEICDRNKNTIKELAPGKEFQVEAQHITLDGLVRYLIIRVP*
AvrRppC4	MDLFRLIFTLI−CVHFIISTRAHQEWMIGTRSRQYVKGVYIETNPGPGDSVKIINTTQGEQKTIEICDRNKNTIKELAPGKEFQVEAQHITLDGLVRYLIIRVP*
AvrRppC5	MDLFRLIFTLILFVHFIISTRAHQEWMIGTCSLQYVKGVYIETNPGPGDSVKIINTTQGEQKTIEICDRNKNTIKELAPGKEFQVEAQHITLDGLVRYLIIRVP*
AvrRppC6	MDLFRLIFTLILFVHFIISTRAHQEWMIGTCSRQYVKGVYIETNPGPGDSVKIINTTQGEQKTIEISDRNKNTIKELAPGKEFQVEAQHITLDGLVRYLIIRVP*
AvrRppC7	MDLFRLIFTLILCVHFIISTRAHQEWMIGTRSRQYVKGVYIETNPGPGDSVKIINTTQGEQKTIEISDRNKNTIKELAPGKEFQVEAQHITLDGLVRYLIIRVP*
AvrRppC8	MDLFRLIFTLILFVHFIISTRAHQEWMIGTCSRRYVKGVYIETNPGPGDSVKIINTTKGEQKTIEICDRNKNTIKELAPGQEFQVEAQHITLDGLVRYLIIRVP*
AvrRppC9	MDLFRLIFTLILCVHFIISTRAHQEWMIGTRSRQYVKGVYIETNPGPGDSVKIINTTKGEQKTIEICDRNKNTIKELAPGQEFQVEAQHITLDGLVRYLIIRVP*
AvrRppC10 (= AvrrppC1)	MDLFRLIFTLILFVHFIISTRAHQESMIGTCSRQYVKGVYIETNPGPGDSVKIINTTQGEQKTIEICDRNKNTIKELAPGKEFQVEAQHITLDGLVRYLIIRVP*
AvrRppC11	MDLFRLIFTLILFVHFIISTRAHQEWMIGTCSRRYVKGVYIETNPGPGDSVKIINTTQGEQKTIEICDRNKNTIKELAPGKEFQVEAQHITLDGLVRYLIIRVP*
