# Supplementary material for: Biosurveillance of Invasive Southern Corn Rust: Insights Into Recent Migration Patterns and Virulence Variation
Source: Mol Plant Pathol. 2025 Sep 30;26(10):e70159. doi: 10.1111/mpp.70159 (PMC12483992; doi:10.1111/mpp.70159)
Supplement: Supplementary file 17 — Table S7: Pairwise Fst among seven ecological populations. [file MPP-26-e70159-s004.xlsx]

## Sheet: Sheet1
TableS7 Pairwise Fst of 7 ecological populations
Fst	CnC	CnGG	CnHN	CnN	CnSW	TH	PH	PH_rm*
CnC
CnGG	0.00243
CnHN	0.028674	0.029459
CnN	0.0088926	0.0017089	0.021776
CnSW	0.020408	0.026887	0.023776	0.026099
TH	0.036164	0.033383	0.03665	0.034397	0.037764
PH	0.17355	0.23348	0.17407	0.29075	0.174	0.30607
PH_rm*	0.051435	0.067778	0.052485	0.075998	0.049435	0.067131	0.17152
*: PH_rm represented the Philippines samples with PH1 removed
