# Supplementary material for: Biosurveillance of Invasive Southern Corn Rust: Insights Into Recent Migration Patterns and Virulence Variation
Source: Mol Plant Pathol. 2025 Sep 30;26(10):e70159. doi: 10.1111/mpp.70159 (PMC12483992; doi:10.1111/mpp.70159)
Supplement: Supplementary file 18 — Table S8: Environmental factors for each sample. [file MPP-26-e70159-s010.xlsx]

## Sheet: Sheet1
TableS8 Environmental factors for each sample
Sample	Origin	Lineage	LineageMaize	Annual Mean Temperature	Mean Diurnal Range	Isothermality	Temperature Seasonality	Max Temperature of Warmest Month	Min Temperature of Coldest Month	Temperature Annual Range	Temperature Annual Range	Mean Temperature of Driest Quarter	Mean Temperature of Warmest Quarter	Mean Temperature of Coldest Quarter	Annual Precipitation	Precipitation of Wettest Month	Precipitation of Driest Month	Precipitation Seasonality	Precipitation of Wettest Quarter	Precipitation of Driest Quarter	Precipitation of Warmest Quarter	Precipitation of Coldest Quarter
NPT1	Thailand	TH1	ZmTH	28.1119	9.8735	60.4401	151.529	36.04	19.704	16.336	27.9467	26.5112	29.9347	26.0713	987	215	4	88.0886	532	17	196	61
KR8	Thailand	TH1	ZmTH	28.0847	10.1623	61.0754	143.832	36.144	19.505	16.639	27.8643	26.692	29.8758	26.1813	976	217	5	87.2396	520	20	208	64
KR3	Thailand	TH1	ZmTH	28.0847	10.1623	61.0754	143.832	36.144	19.505	16.639	27.8643	26.692	29.8758	26.1813	976	217	5	87.2396	520	20	208	64
CGM16	Thailand	TH1	ZmTH	25.4675	11.7528	50.8403	281.149	36.018	12.901	23.117	26.8472	21.4882	28.3038	21.4882	1150	229	3	85.3565	611	23	350	23
CGM11	Thailand	TH1	ZmTH	25.5401	11.7093	51.1951	277.737	35.954	13.082	22.872	26.8975	21.6198	28.357	21.6198	1136	225	3	85.1589	601	22	347	22
CGM20	Thailand	TH1	ZmTH	25.4675	11.7528	50.8403	281.149	36.018	12.901	23.117	26.8472	21.4882	28.3038	21.4882	1150	229	3	85.3565	611	23	350	23
CGM12	Thailand	TH1	ZmTH	25.5401	11.7093	51.1951	277.737	35.954	13.082	22.872	26.8975	21.6198	28.357	21.6198	1136	225	3	85.1589	601	22	347	22
RBR2	Thailand	TH1	ZmTH	27.8192	10.2937	60.2432	150.935	36.402	19.315	17.087	27.498	26.4428	29.756	25.8835	981	217	4	85.9515	515	17	201	71
TAK03	Thailand	TH1	ZmTH	27.2686	11.2818	51.9661	244.868	37.926	16.216	21.71	27.2813	24.4602	30.1827	23.9058	1063	219	4	85.0072	538	21	256	56
CGM14	Thailand	TH1	ZmTH	25.4675	11.7528	50.8403	281.149	36.018	12.901	23.117	26.8472	21.4882	28.3038	21.4882	1150	229	3	85.3565	611	23	350	23
CGM10	Thailand	TH1	ZmTH	25.5401	11.7093	51.1951	277.737	35.954	13.082	22.872	26.8975	21.6198	28.357	21.6198	1136	225	3	85.1589	601	22	347	22
SP1-4	Thailand	TH1	ZmTH	28.0888	10.423	59.3025	166.13	36.743	19.167	17.576	27.8705	26.4457	30.1158	25.853	964	212	5	88.0722	516	22	205	62
CGM01	Thailand	TH1	ZmTH	25.5401	11.7093	51.1951	277.737	35.954	13.082	22.872	26.8975	21.6198	28.357	21.6198	1136	225	3	85.1589	601	22	347	22
CGM04	Thailand	TH1	ZmTH	25.5401	11.7093	51.1951	277.737	35.954	13.082	22.872	26.8975	21.6198	28.357	21.6198	1136	225	3	85.1589	601	22	347	22
SP1-3	Thailand	TH1	ZmTH	28.0888	10.423	59.3025	166.13	36.743	19.167	17.576	27.8705	26.4457	30.1158	25.853	964	212	5	88.0722	516	22	205	62
CGM08	Thailand	TH1	ZmTH	25.5401	11.7093	51.1951	277.737	35.954	13.082	22.872	26.8975	21.6198	28.357	21.6198	1136	225	3	85.1589	601	22	347	22
KR11	Thailand	TH1	ZmTH	27.88	11.2701	60.1713	157.922	37.231	18.501	18.73	27.5878	26.4243	29.9182	25.8553	1105	231	5	81.8929	563	27	259	65
KR1	Thailand	TH1	ZmPH	28.0744	10.1184	60.7494	148.137	36.121	19.465	16.656	27.8708	26.6008	29.8927	26.0935	974	216	5	87.7708	521	20	204	64
CGM17	Thailand	TH1	ZmPH	25.4675	11.7528	50.8403	281.149	36.018	12.901	23.117	26.8472	21.4882	28.3038	21.4882	1150	229	3	85.3565	611	23	350	23
CGM07	Thailand	TH1	ZmTH	25.5401	11.7093	51.1951	277.737	35.954	13.082	22.872	26.8975	21.6198	28.357	21.6198	1136	225	3	85.1589	601	22	347	22
RBR3	Thailand	TH1	ZmTH	27.8192	10.2937	60.2432	150.935	36.402	19.315	17.087	27.498	26.4428	29.756	25.8835	981	217	4	85.9515	515	17	201	71
KR15	Thailand	TH1	ZmTH	27.88	11.2701	60.1713	157.922	37.231	18.501	18.73	27.5878	26.4243	29.9182	25.8553	1105	231	5	81.8929	563	27	259	65
TAK02	Thailand	TH1	ZmTH	27.2686	11.2818	51.9661	244.868	37.926	16.216	21.71	27.2813	24.4602	30.1827	23.9058	1063	219	4	85.0072	538	21	256	56
RBR1	Thailand	TH1	ZmTH	28.0218	9.08375	60.526	138.273	35.237	20.229	15.008	27.9318	26.472	29.6688	26.1673	1006	219	3	87.2919	538	13	192	74
KR9	Thailand	TH1	ZmTH	28.0228	10.2724	61.737	138.57	36.151	19.512	16.639	27.782	26.6952	29.7873	26.2262	998	222	5	86.2078	526	20	213	67
SP1-1	Thailand	TH1	ZmTH	28.0888	10.423	59.3025	166.13	36.743	19.167	17.576	27.8705	26.4457	30.1158	25.853	964	212	5	88.0722	516	22	205	62
CGM02	Thailand	TH1	ZmTH	25.5401	11.7093	51.1951	277.737	35.954	13.082	22.872	26.8975	21.6198	28.357	21.6198	1136	225	3	85.1589	601	22	347	22
CGM15	Thailand	TH1	ZmTH	25.4675	11.7528	50.8403	281.149	36.018	12.901	23.117	26.8472	21.4882	28.3038	21.4882	1150	229	3	85.3565	611	23	350	23
CGM09	Thailand	TH1	ZmTH	25.5401	11.7093	51.1951	277.737	35.954	13.082	22.872	26.8975	21.6198	28.357	21.6198	1136	225	3	85.1589	601	22	347	22
KR7	Thailand	TH1	ZmTH	28.0847	10.1623	61.0754	143.832	36.144	19.505	16.639	27.8643	26.692	29.8758	26.1813	976	217	5	87.2396	520	20	208	64
LPG02	Thailand	TH1	ZmTH	25.771	12.0751	51.9001	265.513	36.727	13.461	23.266	26.7068	22.3367	28.498	22.03	1079	201	4	82.4291	523	19	257	45
KR14	Thailand	TH1	ZmTH	27.88	11.2701	60.1713	157.922	37.231	18.501	18.73	27.5878	26.4243	29.9182	25.8553	1105	231	5	81.8929	563	27	259	65
CGM06	Thailand	TH1	ZmTH	25.5401	11.7093	51.1951	277.737	35.954	13.082	22.872	26.8975	21.6198	28.357	21.6198	1136	225	3	85.1589	601	22	347	22
CGM13	Thailand	TH1	ZmTH	25.5401	11.7093	51.1951	277.737	35.954	13.082	22.872	26.8975	21.6198	28.357	21.6198	1136	225	3	85.1589	601	22	347	22
CGM18	Thailand	TH1	ZmTH	25.4675	11.7528	50.8403	281.149	36.018	12.901	23.117	26.8472	21.4882	28.3038	21.4882	1150	229	3	85.3565	611	23	350	23
CGM19	Thailand	TH1	ZmTH	25.4675	11.7528	50.8403	281.149	36.018	12.901	23.117	26.8472	21.4882	28.3038	21.4882	1150	229	3	85.3565	611	23	350	23
KR12	Thailand	TH1	ZmTH	27.88	11.2701	60.1713	157.922	37.231	18.501	18.73	27.5878	26.4243	29.9182	25.8553	1105	231	5	81.8929	563	27	259	65
LPG01	Thailand	TH1	ZmTH	25.901	12.1163	52.3561	262.429	36.753	13.611	23.142	26.8882	22.4282	28.5823	22.2182	1102	204	4	82.9664	540	19	365	46
NL3A	Philippines	PH2	ZmPH	26.7304	9.546	62.7201	192.942	34.679	19.459	15.22	26.5902	24.716	28.8127	24.0567	1838	281	41	57.8207	786	127	487	231
CAL10B	Philippines	PH2	ZmTH	27.4128	7.43833	67.1904	102.008	33.2116	22.141	11.0705	26.7988	27.3726	28.6781	26.0226	1915	287	43	54.8545	792	145	358	350
CL9C	Philippines	PH2	ZmPH	27.2195	9.80467	69.4283	101.623	34.645	20.523	14.122	27.1828	26.6307	28.5993	26.0175	1929	388	10	84.8898	1038	53	485	61
CAL7B	Philippines	PH2	ZmPH	26.7074	7.4715	67.3108	103.254	32.522	21.422	11.1	26.0802	26.5648	27.9255	25.2847	2029	308	48	54.3557	852	164	369	390
CL9B	Philippines	PH2	ZmPH	27.2195	9.80467	69.4283	101.623	34.645	20.523	14.122	27.1828	26.6307	28.5993	26.0175	1929	388	10	84.8898	1038	53	485	61
CL9A	Philippines	PH2	ZmPH	27.2195	9.80467	69.4283	101.623	34.645	20.523	14.122	27.1828	26.6307	28.5993	26.0175	1929	388	10	84.8898	1038	53	485	61
CAL4A	Philippines	PH2	ZmPH	26.2948	7.50025	65.6535	94.8508	32.479	21.055	11.424	26.235	25.6777	27.588	25.1468	1985	322	23	66.6606	895	91	404	203
NL5A	Philippines	PH2	ZmPH	26.6139	9.74583	64.1891	179.615	34.549	19.366	15.183	26.3727	24.84	28.5785	24.1757	2037	277	70	45.0112	805	224	507	352
CL4A	Philippines	PH2	ZmPH	27.7662	9.722	67.6501	103.926	35.278	20.907	14.371	27.6683	26.9815	29.1672	26.4667	2023	447	7	92.7439	1158	42	512	44
GX1940-2	China	PH2	ZmCN	19.342	7.56208	28.8695	694.839	31.591	5.397	26.194	23.0478	12.185	27.1652	10.3115	1659	304	45	63.7431	782	152	636	182
FJ1902-2	China	PH2	ZmCN	19.0976	6.36917	25.3533	690.601	31.9217	6.8	25.1217	21.4067	12.8658	27.3356	10.6592	1508	270	40	56.1323	616	132	469	181
CAL1O	Philippines	PH2	ZmPH	26.9645	6.72275	62.7649	109.824	32.605	21.894	10.711	27.3137	26.8768	28.3268	25.4673	1988	279	20	64.6606	811	88	424	211
CAL1P	Philippines	PH2	ZmPH	26.9645	6.72275	62.7649	109.824	32.605	21.894	10.711	27.3137	26.8768	28.3268	25.4673	1988	279	20	64.6606	811	88	424	211
CAL1T	Philippines	PH2	ZmPH	26.9645	6.72275	62.7649	109.824	32.605	21.894	10.711	27.3137	26.8768	28.3268	25.4673	1988	279	20	64.6606	811	88	424	211
CAL4B	Philippines	PH1	ZmPH	26.2948	7.50025	65.6535	94.8508	32.479	21.055	11.424	26.235	25.6777	27.588	25.1468	1985	322	23	66.6606	895	91	404	203
CAL1H	Philippines	PH1	ZmPH	26.9089	7.40608	66.1612	102.291	32.818	21.624	11.194	27.0297	26.892	28.2135	25.5428	2021	281	25	61.4121	793	102	432	240
CAL1Q	Philippines	PH1	ZmPH	26.9645	6.72275	62.7649	109.824	32.605	21.894	10.711	27.3137	26.8768	28.3268	25.4673	1988	279	20	64.6606	811	88	424	211
CAL1R	Philippines	PH1	ZmPH	26.9645	6.72275	62.7649	109.824	32.605	21.894	10.711	27.3137	26.8768	28.3268	25.4673	1988	279	20	64.6606	811	88	424	211
CAL3H	Philippines	PH1	ZmPH	26.9645	6.72275	62.7649	109.824	32.605	21.894	10.711	27.3137	26.8768	28.3268	25.4673	1988	279	20	64.6606	811	88	424	211
CAL3J	Philippines	PH1	ZmPH	26.9645	6.72275	62.7649	109.824	32.605	21.894	10.711	27.3137	26.8768	28.3268	25.4673	1988	279	20	64.6606	811	88	424	211
CAL11A	Philippines	PH1	ZmPH	26.9645	6.72275	62.7649	109.824	32.605	21.894	10.711	27.3137	26.8768	28.3268	25.4673	1988	279	20	64.6606	811	88	424	211
KPS1	Thailand	Mix2	ZmTH	28.1371	9.90425	60.3586	152.455	36.168	19.759	16.409	27.9775	26.5123	29.975	26.0875	976	215	4	88.4183	526	18	198	60
NPT3	Thailand	Mix2	ZmTH	28.1119	9.8735	60.4401	151.529	36.04	19.704	16.336	27.9467	26.5112	29.9347	26.0713	987	215	4	88.0886	532	17	196	61
KPS2	Thailand	Mix2	ZmTH	28.1371	9.90425	60.3586	152.455	36.168	19.759	16.409	27.9775	26.5123	29.975	26.0875	976	215	4	88.4183	526	18	198	60
KR6	Thailand	Mix2	ZmTH	28.0847	10.1623	61.0754	143.832	36.144	19.505	16.639	27.8643	26.692	29.8758	26.1813	976	217	5	87.2396	520	20	208	64
NPT2	Thailand	Mix2	ZmTH	28.1119	9.8735	60.4401	151.529	36.04	19.704	16.336	27.9467	26.5112	29.9347	26.0713	987	215	4	88.0886	532	17	196	61
SP1-2	Thailand	Mix2	ZmTH	28.0888	10.423	59.3025	166.13	36.743	19.167	17.576	27.8705	26.4457	30.1158	25.853	964	212	5	88.0722	516	22	205	62
SKA1	Thailand	Mix2	ZmTH	26.8931	8.57167	77.9668	77.0593	32.888	21.894	10.994	26.0073	26.7423	27.7847	25.865	1792	351	29	63.3841	867	157	322	691
CenV1A	Philippines	Mix2	ZmPH	27.7721	7.54083	72.5778	85.0052	33.29	22.9	10.39	27.4733	27.3133	28.6767	26.6233	1801	248	57	40.1822	669	206	348	415
CenV1B	Philippines	Mix2	ZmPH	27.7721	7.54083	72.5778	85.0052	33.29	22.9	10.39	27.4733	27.3133	28.6767	26.6233	1801	248	57	40.1822	669	206	348	415
CL1A	Philippines	Mix2	ZmPH	27.877	9.83808	67.4951	107.931	35.383	20.807	14.576	27.7772	26.5407	29.335	26.5407	2410	574	9	99.6604	1444	42	612	42
HN2408	China	Mix2	ZmCN	25.3616	7.02075	46.4366	303.956	32.045	16.926	15.119	27.1127	22.0328	28.5242	21.186	1393	284	22	78.0221	733	75	372	91
HN2432	China	Mix2	ZmCN	25.3616	7.02075	46.4366	303.956	32.045	16.926	15.119	27.1127	22.0328	28.5242	21.186	1393	284	22	78.0221	733	75	372	91
SD1905-3	China	Mix2	ZmCN	11.9577	9.90808	26.9205	1028.63	29.005	-7.8	36.805	24.031	-1.4175	24.031	-1.4175	723	228	5	112.768	473	21	473	21
YN2415	China	Mix2	ZmCN	22.1557	11.1114	52.6134	334.128	31.29	10.171	21.119	24.858	19.0207	25.3247	17.4638	1654	305	16	78.4473	866	69	670	81
HN2407	China	Mix2	ZmCN	25.3616	7.02075	46.4366	303.956	32.045	16.926	15.119	27.1127	22.0328	28.5242	21.186	1393	284	22	78.0221	733	75	372	91
HN2412	China	Mix2	ZmCN	25.3616	7.02075	46.4366	303.956	32.045	16.926	15.119	27.1127	22.0328	28.5242	21.186	1393	284	22	78.0221	733	75	372	91
SD2005-2	China	Mix2	ZmCN	13.8955	10.5998	28.8696	1012.08	31.091	-5.625	36.716	25.9652	0.9075	25.9652	0.9075	689	199	10	101.747	432	36	432	36
SX2303	China	Mix2	ZmCN	7.862	13.8895	32.994	1067.35	26.846	-15.251	42.097	18.539	-6.03883	20.2725	-6.03883	396	128	1	117.178	267	6	260	6
KR5	Thailand	Mix1	ZmTH	28.0847	10.1623	61.0754	143.832	36.144	19.505	16.639	27.8643	26.692	29.8758	26.1813	976	217	5	87.2396	520	20	208	64
KR2	Thailand	Mix1	ZmTH	28.0847	10.1623	61.0754	143.832	36.144	19.505	16.639	27.8643	26.692	29.8758	26.1813	976	217	5	87.2396	520	20	208	64
KR10	Thailand	Mix1	ZmTH	28.0228	10.2724	61.737	138.57	36.151	19.512	16.639	27.782	26.6952	29.7873	26.2262	998	222	5	86.2078	526	20	213	67
CAL6B	Philippines	Mix1	ZmPH	24.4365	7.10383	66.2177	104.109	29.961	19.233	10.728	24.4553	24.0742	25.5653	22.9798	2352	307	55	50.9912	885	182	448	423
JS1915-1	China	Mix1	ZmCN	14.2076	10.1144	28.08	1003.58	31.056	-4.964	36.02	26.2037	1.32017	26.2037	1.32017	678	186	13	94.8294	408	45	408	45
CQ2304	China	Mix1	ZmCN	17.696	6.44083	23.6726	740.357	31.775	4.567	27.208	26.5413	8.1735	26.5413	8.1735	1066	213	15	80.4652	552	47	552	47
YN2401	China	Mix1	ZmCN	22.8064	11.4374	52.8141	340.133	32.099	10.443	21.656	25.5803	19.5573	26.016	18.017	1649	316	14	81.5259	870	62	700	69
LN2301	China	Mix1	ZmCN	8.4555	10.4288	24.4814	1182.86	27.64	-14.959	42.599	22.2055	-7.0455	22.2055	-7.0455	933	256	9	104.29	589	35	589	35
SD1906-2	China	Mix1	ZmCN	12.6327	9.70183	26.178	1043.89	29.821	-7.24	37.061	24.8707	-0.95367	24.8707	-0.95367	712	225	5	113.564	468	20	468	20
GD1924-2	China	Mix1	ZmCN	22.7304	6.67017	31.3757	541.963	32.234	10.975	21.259	27.771	17.0885	28.6477	15.5088	2023	344	34	71.3008	931	115	902	129
GD1924-1	China	Mix1	ZmCN	22.7304	6.67017	31.3757	541.963	32.234	10.975	21.259	27.771	17.0885	28.6477	15.5088	2023	344	34	71.3008	931	115	902	129
KR4	Thailand	CN4	ZmTH	28.0847	10.1623	61.0754	143.832	36.144	19.505	16.639	27.8643	26.692	29.8758	26.1813	976	217	5	87.2396	520	20	208	64
JX2003-1	China	CN4	ZmCN	17.7046	7.7715	24.5623	874.015	33.423	1.783	31.64	21.8538	8.73917	28.1078	6.66383	1556	285	40	60.0153	726	162	552	196
SC2002-1	China	CN4	ZmCN	15.857	7.71683	27.5218	748.83	29.559	1.52	28.039	23.8877	6.223	24.8022	6.223	933	229	4	98.9738	572	17	540	17
GD2018-3	China	CN4	ZmCN	21.561	7.92758	33.0509	584.366	32.308	8.322	23.986	26.9495	15.395	27.9787	13.8187	1831	323	33	67.9903	847	120	772	161
HB1901-1	China	CN4	ZmCN	13.0273	10.7403	26.7612	1117.21	31.461	-8.673	40.134	26.1665	-1.39217	26.1665	-1.39217	502	168	4	125.999	359	13	359	13
GD2017-2	China	CN4	ZmCN	21.561	7.92758	33.0509	584.366	32.308	8.322	23.986	26.9495	15.395	27.9787	13.8187	1831	323	33	67.9903	847	120	772	161
JS1908-2	China	CN4	ZmCN	15.1518	7.42167	24.0393	889.902	30.323	-0.55	30.873	25.8595	4.07233	25.8595	4.07233	1026	171	28	54.5406	444	108	444	108
JS2027-2	China	CN4	ZmCN	15.2258	8.239	25.3875	925.31	30.953	-1.5	32.453	26.36	3.618	26.36	3.618	980	197	33	62.5179	466	108	466	108
JX1902-1	China	CN4	ZmCN	17.3577	8.23092	26.3761	837.63	33.022	1.816	31.206	21.6128	8.6385	27.3112	6.77067	1500	224	45	49.7008	655	177	453	202
SD1904-1	China	CN4	ZmCN	12.5773	9.74867	26.3813	1037.32	29.68	-7.273	36.953	24.7327	-0.92533	24.7327	-0.92533	712	225	5	113.351	467	20	467	20
GD1929-3	China	CN4	ZmCN	22.5658	7.41508	33.5327	541.556	32.397	10.284	22.113	27.6883	16.823	28.4312	15.2957	1981	350	30	72.8808	922	115	882	135
JS1917-3	China	CN4	ZmCN	14.73	9.85408	27.7135	979.462	31.288	-4.269	35.557	26.4508	2.19	26.4508	2.19	699	183	18	92.7143	425	60	425	60
JS2016-1	China	CN4	ZmCN	14.2812	8.69667	26.1727	939.654	30.084	-3.144	33.228	25.5568	2.40683	25.5568	2.40683	824	201	27	79.2264	448	82	448	82
JS1908-3	China	CN4	ZmCN	15.1518	7.42167	24.0393	889.902	30.323	-0.55	30.873	25.8595	4.07233	25.8595	4.07233	1026	171	28	54.5406	444	108	444	108
GX1937-1	China	CN4	ZmCN	19.5531	7.41517	28.124	706.795	32.002	5.636	26.366	23.2382	12.2945	27.5415	10.4007	1689	312	45	64.2938	807	156	640	184
JS1908-1	China	CN4	ZmCN	15.1518	7.42167	24.0393	889.902	30.323	-0.55	30.873	25.8595	4.07233	25.8595	4.07233	1026	171	28	54.5406	444	108	444	108
GD1913-2	China	CN4	ZmCN	20.4918	8.52192	33.2459	619.316	32.241	6.608	25.633	23.8305	17.642	27.4193	12.3597	1753	316	34	63.4265	810	132	641	193
GX1914-3	China	CN4	ZmCN	19.5875	6.95283	29.4612	626.286	30.432	6.832	23.6	26.5297	13.0673	26.5297	11.317	1731	297	40	67.3824	829	137	829	195
SH1902-1	China	CN4	ZmCN	15.8056	7.08825	23.3097	869.547	30.774	0.365	30.409	26.2392	7.433	26.2392	5.0065	1046	170	38	53.0692	459	125	459	132
JS1921-1	China	CN4	ZmCN	14.73	9.85408	27.7135	979.462	31.288	-4.269	35.557	26.4508	2.19	26.4508	2.19	699	183	18	92.7143	425	60	425	60
GD1903-2	China	CN4	ZmCN	20.1605	6.61525	31.8378	525.31	29.268	8.49	20.778	25.863	14.7475	25.863	13.1905	1852	303	31	69.3832	867	107	867	137
GD2011-3	China	CN4	ZmCN	22.2407	7.477	33.1854	553.875	32.113	9.582	22.531	28.2538	16.4408	28.2538	14.8807	1835	310	31	69.8573	856	108	856	134
HEN2003-3	China	CN4	ZmCN	15.5801	9.737	28.7941	918.633	31.409	-2.407	33.816	26.5888	3.85333	26.5888	3.85333	947	174	15	63.1076	417	58	417	58
GD1702	China	CN4	ZmCN	22.045	7.13942	32.349	550.476	31.75	9.68	22.07	28.0233	16.3023	28.0233	14.7297	1871	314	32	70.9295	890	108	890	132
SD2002-1	China	CN4	ZmCN	13.4488	10.9102	27.969	1080.63	31.267	-7.741	39.008	26.0773	-0.6865	26.0773	-0.6865	597	199	5	117.811	403	19	403	19
SD2013-1	China	CN3	ZmCN	11.9577	9.90808	26.9205	1028.63	29.005	-7.8	36.805	24.031	-1.4175	24.031	-1.4175	723	228	5	112.768	473	21	473	21
HB2003-2	China	CN3	ZmCN	11.804	10.9477	27.5035	1108.84	29.517	-10.288	39.805	24.6072	-2.64567	24.6072	-2.64567	602	198	4	128.96	440	14	440	14
SD1908-1	China	CN3	ZmCN	13.8052	10.786	28.9223	1018.8	31.299	-5.994	37.293	24.5343	0.695	25.9618	0.695	600	176	7	102.3	368	25	365	25
GX2010-1	China	CN3	ZmCN	20.2174	7.60458	29.6544	677.53	32.232	6.588	25.644	26.5978	13.096	27.8468	11.3478	1583	282	38	66.6619	759	136	721	164
SD2015-3	China	CN3	ZmCN	12.459	9.27517	26.9439	970.041	28.192	-6.232	34.424	23.8182	-0.04067	23.8182	-0.04067	862	245	10	102.634	535	35	535	35
HEN2008-1	China	CN3	ZmCN	14.0864	10.6208	28.775	999.889	31.505	-5.405	36.91	24.5773	1.26567	26.0263	1.26567	588	161	5	98.6232	355	22	351	22
AH2017-2	China	CN3	ZmCN	15.2775	9.83242	28.3135	947.093	31.699	-3.028	34.727	26.6495	3.18183	26.6495	3.18183	841	197	12	73.4076	415	57	415	57
SD1908-3	China	CN3	ZmCN	13.8052	10.786	28.9223	1018.8	31.299	-5.994	37.293	24.5343	0.695	25.9618	0.695	600	176	7	102.3	368	25	365	25
CAL5A	Philippines	CN2	ZmPH	26.8661	7.46617	64.0213	99.3019	33.271	21.609	11.662	26.7013	26.347	28.228	25.74	1917	330	17	72.576	921	66	389	164
CenV1C2	Philippines	CN2	ZmPH	27.7721	7.54083	72.5778	85.0052	33.29	22.9	10.39	27.4733	27.3133	28.6767	26.6233	1801	248	57	40.1822	669	206	348	415
HN2423	China	CN2	ZmCN	25.3616	7.02075	46.4366	303.956	32.045	16.926	15.119	27.1127	22.0328	28.5242	21.186	1393	284	22	78.0221	733	75	372	91
HN2410	China	CN2	ZmCN	25.3616	7.02075	46.4366	303.956	32.045	16.926	15.119	27.1127	22.0328	28.5242	21.186	1393	284	22	78.0221	733	75	372	91
SD2016-2	China	CN2	ZmCN	13.2689	10.5708	28.1917	1037.39	30.611	-6.885	37.496	25.5188	-0.16383	25.5188	-0.16383	709	225	6	110.884	458	24	458	24
GX1902-2	China	CN2	ZmCN	19.215	7.27708	28.9393	672.612	31.083	5.937	25.146	25.5568	12.2145	26.8258	10.4343	1554	277	36	67.0021	744	131	709	149
HN2402	China	CN2	ZmCN	25.3616	7.02075	46.4366	303.956	32.045	16.926	15.119	27.1127	22.0328	28.5242	21.186	1393	284	22	78.0221	733	75	372	91
YN2418	China	CN2	ZmCN	22.1557	11.1114	52.6134	334.128	31.29	10.171	21.119	24.858	19.0207	25.3247	17.4638	1654	305	16	78.4473	866	69	670	81
AH2001-1	China	CN2	ZmCN	15.4798	9.73633	27.8229	971.417	31.777	-3.217	34.994	27.05	3.03983	27.05	3.03983	749	186	21	79.5869	405	69	405	69
HN1904-2	China	CN2	ZmCN	25.5151	6.97942	44.126	332.07	32.568	16.751	15.817	27.4937	21.7645	29.0432	20.9925	1273	259	20	79.022	680	69	434	80
GX1930-1	China	CN2	ZmCN	19.5695	7.51175	28.526	701.54	31.95	5.617	26.333	23.2577	12.3585	27.4862	10.4685	1682	309	45	64.0812	798	154	643	182
GD2023-2	China	CN2	ZmCN	21.561	7.92758	33.0509	584.366	32.308	8.322	23.986	26.9495	15.395	27.9787	13.8187	1831	323	33	67.9903	847	120	772	161
HUN1908-3	China	CN2	ZmCN	17.43	7.94575	25.5113	842.274	33.064	1.918	31.146	21.7	8.79133	27.5183	6.818	1385	207	45	46.9763	595	186	429	188
FJ2004-1	China	CN2	ZmCN	17.5475	8.97283	34.3589	615.185	30.262	4.147	26.115	20.5317	11.0998	24.7005	9.65117	1547	257	36	58.1467	699	140	541	177
HN1908-3	China	CN2	ZmCN	25.5942	6.98223	44.7268	323.012	32.5217	16.9108	15.6108	27.5046	21.9271	29.0215	21.1946	1303	270	21	79.0667	694	72	430	86
HN2435	China	CN2	ZmCN	25.3616	7.02075	46.4366	303.956	32.045	16.926	15.119	27.1127	22.0328	28.5242	21.186	1393	284	22	78.0221	733	75	372	91
HN2414	China	CN2	ZmCN	25.3616	7.02075	46.4366	303.956	32.045	16.926	15.119	27.1127	22.0328	28.5242	21.186	1393	284	22	78.0221	733	75	372	91
HN2429	China	CN2	ZmCN	25.3616	7.02075	46.4366	303.956	32.045	16.926	15.119	27.1127	22.0328	28.5242	21.186	1393	284	22	78.0221	733	75	372	91
HN2421	China	CN2	ZmCN	25.3616	7.02075	46.4366	303.956	32.045	16.926	15.119	27.1127	22.0328	28.5242	21.186	1393	284	22	78.0221	733	75	372	91
HN2419	China	CN2	ZmCN	25.3616	7.02075	46.4366	303.956	32.045	16.926	15.119	27.1127	22.0328	28.5242	21.186	1393	284	22	78.0221	733	75	372	91
AH2008-1	China	CN2	ZmCN	15.38	9.96367	28.3284	974.683	31.659	-3.513	35.172	26.963	2.86867	26.963	2.86867	730	183	20	80.7797	397	65	397	65
FJ2001-2	China	CN2	ZmCN	17.5475	8.97283	34.3589	615.185	30.262	4.147	26.115	20.5317	11.0998	24.7005	9.65117	1547	257	36	58.1467	699	140	541	177
LN2002-3	China	CN2	ZmCN	8.4555	10.4288	24.4814	1182.86	27.64	-14.959	42.599	22.2055	-7.0455	22.2055	-7.0455	933	256	9	104.29	589	35	589	35
YN2001-1	China	CN2	ZmCN	16.4086	9.03142	43.9613	456.589	25.184	4.64	20.544	21.218	10.1015	21.218	10.1015	1387	305	11	87.6396	784	48	784	48
YN2416	China	CN1	ZmCN	22.1557	11.1114	52.6134	334.128	31.29	10.171	21.119	24.858	19.0207	25.3247	17.4638	1654	305	16	78.4473	866	69	670	81
YN2402	China	CN1	ZmCN	22.8064	11.4374	52.8141	340.133	32.099	10.443	21.656	25.5803	19.5573	26.016	18.017	1649	316	14	81.5259	870	62	700	69
YN2413	China	CN1	ZmCN	22.8064	11.4374	52.8141	340.133	32.099	10.443	21.656	25.5803	19.5573	26.016	18.017	1649	316	14	81.5259	870	62	700	69
HUN2004-1	China	CN1	ZmCN	16.9524	7.36592	24.3719	830.198	32.138	1.915	30.223	21.1743	8.4625	26.8803	6.4835	1415	215	46	47.1429	609	190	425	194
YN2404	China	CN1	ZmCN	22.8064	11.4374	52.8141	340.133	32.099	10.443	21.656	25.5803	19.5573	26.016	18.017	1649	316	14	81.5259	870	62	700	69
HEN2009-1	China	CN1	ZmCN	14.0657	10.5308	28.6952	1003.07	31.408	-5.291	36.699	24.6172	1.19983	26.0305	1.19983	589	162	6	98.6116	356	23	351	23
YN2409	China	CN1	ZmCN	22.8064	11.4374	52.8141	340.133	32.099	10.443	21.656	25.5803	19.5573	26.016	18.017	1649	316	14	81.5259	870	62	700	69
JS2003-1	China	CN1	ZmCN	15.2818	7.268	23.893	876.136	30.302	-0.117	30.419	25.7757	4.40917	25.7757	4.40917	1035	165	30	53.8408	448	113	448	113
SH1901-1	China	CN1	ZmCN	15.8961	7.09975	23.2344	874.278	30.955	0.398	30.557	26.3782	7.44317	26.3782	5.01467	1064	174	41	52.8285	465	131	465	140
SD2009-1	China	CN1	ZmCN	11.871	10.7748	28.4454	1039.8	29.308	-8.571	37.879	24.039	-1.6755	24.039	-1.6755	731	233	7	111.848	474	26	474	26
SD2017-1	China	CN1	ZmCN	13.2689	10.5708	28.1917	1037.39	30.611	-6.885	37.496	25.5188	-0.16383	25.5188	-0.16383	709	225	6	110.884	458	24	458	24
HEN1901-2	China	CN1	ZmCN	14.5267	11.1162	30.4962	983.221	31.376	-5.075	36.451	24.75	1.79133	26.1157	1.79133	620	159	7	90.0915	352	26	349	26
GX2003-1	China	CN1	ZmCN	19.5531	7.41517	28.124	706.795	32.002	5.636	26.366	23.2382	12.2945	27.5415	10.4007	1689	312	45	64.2938	807	156	640	184
JS1919-1	China	CN1	ZmCN	14.73	9.85408	27.7135	979.462	31.288	-4.269	35.557	26.4508	2.19	26.4508	2.19	699	183	18	92.7143	425	60	425	60
YN2420	China	CN1	ZmCN	22.1557	11.1114	52.6134	334.128	31.29	10.171	21.119	24.858	19.0207	25.3247	17.4638	1654	305	16	78.4473	866	69	670	81
JS2008-2	China	CN1	ZmCN	13.7004	9.25125	26.7122	960.49	29.694	-4.939	34.633	25.2368	1.46567	25.2368	1.46567	831	224	14	96.8031	508	48	508	48
SC2001-3	China	CN1	ZmCN	15.857	7.71683	27.5218	748.83	29.559	1.52	28.039	23.8877	6.223	24.8022	6.223	933	229	4	98.9738	572	17	540	17
HUN1904-1	China	CN1	ZmCN	17.5326	7.71892	25.0086	839.736	33.047	2.182	30.865	21.8187	8.91917	27.5973	6.95033	1392	209	46	46.5693	596	190	417	193
GX1921-3	China	CN1	ZmCN	22.3144	7.62608	32.8187	586.531	32.825	9.588	23.237	28.7688	16.1238	28.7688	14.5003	1551	272	35	72.968	798	121	798	137
GD2023-3	China	CN1	ZmCN	21.561	7.92758	33.0509	584.366	32.308	8.322	23.986	26.9495	15.395	27.9787	13.8187	1831	323	33	67.9903	847	120	772	161
GX1910-3	China	CN1	ZmCN	19.637	7.82775	30.0489	684.52	31.84	5.79	26.05	26.0593	12.4822	27.3545	10.7053	1576	284	37	66.4146	757	136	696	163
SD2011-1	China	CN1	ZmCN	13.6616	10.8806	27.929	1071.82	31.454	-7.504	38.958	26.225	-0.354	26.225	-0.354	613	202	6	115.677	408	22	408	22
HUN2017-2	China	CN1	ZmCN	17.4653	7.97167	25.0681	868.452	33.174	1.374	31.8	21.8167	8.44317	27.9368	6.54217	1358	224	44	51.4019	598	167	454	171
GX1925-1	China	CN1	ZmCN	19.5695	7.51175	28.526	701.54	31.95	5.617	26.333	23.2577	12.3585	27.4862	10.4685	1682	309	45	64.0812	798	154	643	182
GX1943-1	China	CN1	ZmCN	19.5792	7.60067	28.9307	696.335	31.887	5.615	26.272	23.2718	12.3932	27.4205	10.5325	1673	306	45	63.9008	789	154	645	182
HUN2014-1	China	CN1	ZmCN	17.2325	7.51367	23.9365	872.827	32.611	1.221	31.39	21.7148	6.2415	27.7708	6.2415	1254	201	41	48.688	529	148	438	148
YN2411	China	CN1	ZmCN	22.8064	11.4374	52.8141	340.133	32.099	10.443	21.656	25.5803	19.5573	26.016	18.017	1649	316	14	81.5259	870	62	700	69
AH2007-1	China	CN1	ZmCN	15.4181	9.92692	28.2143	971.291	31.734	-3.45	35.184	26.9663	2.9605	26.9663	2.9605	748	187	21	80.2044	406	69	406	69
JS1943-1	China	CN1	ZmCN	13.7572	8.64325	26.1988	933.336	29.368	-3.623	32.991	24.94	4.32783	24.94	2.01733	818	191	22	81.0714	451	72	451	72
GD2012-3	China	CN1	ZmCN	22.2407	7.477	33.1854	553.875	32.113	9.582	22.531	28.2538	16.4408	28.2538	14.8807	1835	310	31	69.8573	856	108	856	134
JX1902-5	China	CN1	ZmCN	17.3577	8.23092	26.3761	837.63	33.022	1.816	31.206	21.6128	8.6385	27.3112	6.77067	1500	224	45	49.7008	655	177	453	202
FJ1906-2	China	CN1	ZmCN	18.8835	9.03567	33.4258	644.172	32.249	5.217	27.032	22.1068	11.9852	26.372	10.5902	1549	261	39	59.2953	719	147	520	187
AH2009-3	China	CN1	ZmCN	15.4581	9.599	27.6286	965.356	31.706	-3.037	34.743	26.9683	3.11267	26.9683	3.11267	760	187	22	78.113	406	71	406	71
HEN2001-3	China	CN1	ZmCN	15.5828	9.87683	28.8872	924.814	31.518	-2.673	34.191	25.4715	3.76617	26.6638	3.76617	936	171	15	63.0328	412	56	410	56
GD1919-2	China	CN1	ZmCN	23.1353	7.06175	34.1494	505.031	32.209	11.53	20.679	28.5313	17.819	28.5313	16.337	1827	306	23	72.5704	850	101	850	114
GX2012-2	China	CN1	ZmCN	20.012	7.42408	29.2979	672.814	31.975	6.635	25.34	26.342	12.9822	27.6108	11.2217	1564	279	37	66.7579	749	135	715	155
JS1901-2	China	CN1	ZmCN	15.3268	7.03268	23.298	871.638	30.1974	0.011688	30.1857	25.761	4.51104	25.761	4.51104	1034	161	31	53.562	448	115	448	115
JS1916-1	China	CN1	ZmCN	14.2276	10.0508	27.9929	998.786	30.978	-4.927	35.905	26.1882	1.42283	26.1882	1.42283	676	184	13	94.4714	407	45	407	45
GD2021-1	China	CN1	ZmCN	21.561	7.92758	33.0509	584.366	32.308	8.322	23.986	26.9495	15.395	27.9787	13.8187	1831	323	33	67.9903	847	120	772	161
SD1901-1	China	CN1	ZmCN	11.9577	9.90808	26.9205	1028.63	29.005	-7.8	36.805	24.031	-1.4175	24.031	-1.4175	723	228	5	112.768	473	21	473	21
JX1904-5	China	CN1	ZmCN	17.3714	8.185	26.2972	836.12	32.996	1.871	31.125	21.6235	8.67083	27.2987	6.794	1495	223	45	49.5252	651	175	449	202
JX1904-3	China	CN1	ZmCN	17.3714	8.185	26.2972	836.12	32.996	1.871	31.125	21.6235	8.67083	27.2987	6.794	1495	223	45	49.5252	651	175	449	202
GX1917-3	China	CN1	ZmCN	21.9108	7.40367	32.3079	586.285	32.397	9.481	22.916	28.3878	15.7875	28.3878	14.1058	1550	275	34	74.8025	810	115	810	133
