# Supplementary material for: Biosurveillance of Invasive Southern Corn Rust: Insights Into Recent Migration Patterns and Virulence Variation
Source: Mol Plant Pathol. 2025 Sep 30;26(10):e70159. doi: 10.1111/mpp.70159 (PMC12483992; doi:10.1111/mpp.70159)
Supplement: Supplementary file 19 — Table S9: Impact statistics of environmental factors on lineage differentiation. [file MPP-26-e70159-s015.xlsx]

## Sheet: Sheet1
TableS9 Impact statistics of environmental factors on lineage differentiation
Variable	Coefficient	P_value
Origin	29.8221	0.00206077
LineageMaize	25.9672	0.00457839
Mean Temperature of Coldest Quarter	1.63145	0.137622
Mean Temperature of Warmest Quarter	1.56775	0.187385
Annual Mean Temperature	1.25973	0.148754
Min Temperature of Coldest Month	1.23344	0.155349
Max Temperature of Warmest Month	1.16102	0.153003
Mean Diurnal Range	1.10371	0.305428
Mean Temperature of Driest Quarter	1.08933	0.207903
Mean Temperature of Wettest Quarter	0.979095	0.235823
Temperature Annual Range	0.779838	0.104442
Precipitation of Driest Month	0.495995	0.349253
Isothermality	0.304914	0.361772
Precipitation of Driest Quarter	0.190524	0.346238
Precipitation Seasonality	0.123027	0.579131
Precipitation of Wettest Month	0.0847588	0.415781
Precipitation of Coldest Quarter	0.0648005	0.426863
Precipitation of Wettest Quarter	0.0463772	0.5059
Temperature Seasonality	0.0437329	0.209027
Precipitation of Warmest Quarter	0.0147419	0.584145
Annual Precipitation	0.0145459	0.520985
